# Supplementary material for: The current approach to initial crystallization screening of proteins is under-sampled
Source: J Appl Crystallogr. 2013 Apr 18;46(Pt 3):795–7. doi: 10.1107/S0021889813008030 (PMC3654315; doi:10.1107/S0021889813008030)
Supplement: Supplementary file 1 [file j-46-00795-sup1.xls]

## Sheet: Table S1
LMB name	Well	Commercial name	Company name	Tube	Component 1	Conc. 1	Unit 1	pH 1	Component 2	Conc. 2	Unit 2	pH 2	Component 3	Conc. 3	Unit 3	pH 3		Conc. 4	Unit 4	pH 4	Component 5	Conc. 5	Unit 5	pH 5	Component 6	Conc. 6	Unit 6	pH 6
LMB 01	A01	Crystal Screen 1	Hampton	1	MPD	30	% v/v		calcium chloride dihydrate	0.02	M		sodium acetate trihydrate	0.1	M	4.6
LMB 01	A02	Crystal Screen 1	Hampton	2	sodium potassium tartrate terahydrate	0.4	M
LMB 01	A03	Crystal Screen 1	Hampton	3	ammonium phosphate monobasic	0.4	M
LMB 01	A04	Crystal Screen 1	Hampton	4	ammonium sulfate	2	M						tris hydrochloride	0.1	M	8.5
LMB 01	A05	Crystal Screen 1	Hampton	5	MPD	30	% v/v		sodium citrate tribasic dihydrate	0.2	M		HEPES sodium salt	0.1	M	7.5
LMB 01	A06	Crystal Screen 1	Hampton	6	PEG 4000	30	% w/v		magnesium chloride hexahydrate	0.2	M		tris hydrochloride	0.1	M	8.5
LMB 01	A07	Crystal Screen 1	Hampton	7	sodium acetate trihydrate	1.4	M						sodium cacodylate trihydrate	0.1	M	6.5
LMB 01	A08	Crystal Screen 1	Hampton	8	2 propanol	30	% v/v		sodium citrate tribasic dihydrate	0.2	M		sodium cacodylate trihydrate	0.1	M	6.5
LMB 01	A09	Crystal Screen 1	Hampton	9	PEG 4000	30	% w/v		ammonium acetate	0.2	M		sodium citrate tribasic dihydrate	0.1	M	5.6
LMB 01	A10	Crystal Screen 1	Hampton	10	PEG 4000	30	% w/v		ammonium acetate	0.2	M		sodium acetate trihydrate	0.1	M	4.6
LMB 01	A11	Crystal Screen 1	Hampton	11	ammonium phosphate monobasic	1	M						sodium citrate tribasic dihydrate	0.1	M	5.6
LMB 01	A12	Crystal Screen 1	Hampton	12	2 propanol	30	% v/v		magnesium chloride hexahydrate	0.2	M		HEPES sodium salt	0.1	M	7.5
LMB 01	B01	Crystal Screen 1	Hampton	13	PEG 400	30	% v/v		sodium citrate tribasic dihydrate	0.2	M		tris hydrochloride	0.1	M	8.5
LMB 01	B02	Crystal Screen 1	Hampton	14	PEG 400	28	% v/v		calcium chloride dihydrate	0.2	M		HEPES sodium salt	0.1	M	7.5
LMB 01	B03	Crystal Screen 1	Hampton	15	PEG 8000	30	% w/v		ammonium sulfate	0.2	M		sodium cacodylate trihydrate	0.1	M	6.5
LMB 01	B04	Crystal Screen 1	Hampton	16	lithium sulfate monohydrate	1.5	M						HEPES sodium salt	0.1	M	7.5
LMB 01	B05	Crystal Screen 1	Hampton	17	PEG 4000	30	% w/v		lithium sulfate monohydrate	0.2	M		tris hydrochloride	0.1	M	8.5
LMB 01	B06	Crystal Screen 1	Hampton	18	PEG 8000	20	% w/v		magnesium acetate tetrahydrate	0.2	M		sodium cacodylate trihydrate	0.1	M	6.5
LMB 01	B07	Crystal Screen 1	Hampton	19	2 propanol	30	% v/v		ammonium acetate	0.2	M		tris hydrochloride	0.1	M	8.5
LMB 01	B08	Crystal Screen 1	Hampton	20	PEG 4000	25	% w/v		ammonium sulfate	0.2	M		sodium acetate trihydrate	0.1	M	4.6
LMB 01	B09	Crystal Screen 1	Hampton	21	MPD	30	% v/v		magnesium acetate tetrahydrate	0.2	M		sodium cacodylate trihydrate	0.1	M	6.5
LMB 01	B10	Crystal Screen 1	Hampton	22	PEG 4000	30	% w/v		sodium acetate trihydrate	0.2	M		tris hydrochloride	0.1	M	8.5
LMB 01	B11	Crystal Screen 1	Hampton	23	PEG 400	30	% v/v		magnesium chloride hexahydrate	0.2	M		HEPES sodium salt	0.1	M	7.5
LMB 01	B12	Crystal Screen 1	Hampton	24	2 propanol	20	% v/v		calcium chloride dihydrate	0.2	M		sodium acetate trihydrate	0.1	M	4.6
LMB 01	C01	Crystal Screen 1	Hampton	25	sodium acetate trihydrate	1	M						imidazole	0.1	M	6.5
LMB 01	C02	Crystal Screen 1	Hampton	26	MPD	30	% v/v		ammonium acetate	0.2	M		sodium citrate tribasic dihydrate	0.1	M	5.6
LMB 01	C03	Crystal Screen 1	Hampton	27	2 propanol	20	% v/v		sodium citrate tribasic dihydrate	0.2	M		HEPES sodium salt	0.1	M	7.5
LMB 01	C04	Crystal Screen 1	Hampton	28	PEG 8000	30	% w/v		sodium acetate trihydrate	0.2	M		sodium cacodylate trihydrate	0.1	M	6.5
LMB 01	C05	Crystal Screen 1	Hampton	29	sodium potassium tartrate terahydrate	0.8	M						HEPES sodium salt	0.1	M	7.5
LMB 01	C06	Crystal Screen 1	Hampton	30	PEG 8000	30	% w/v		ammonium sulfate	0.2	M
LMB 01	C07	Crystal Screen 1	Hampton	31	PEG 4000	30	% w/v		ammonium sulfate	0.2	M
LMB 01	C08	Crystal Screen 1	Hampton	32	ammonium sulfate	2	M
LMB 01	C09	Crystal Screen 1	Hampton	33	sodium formate	4	M
LMB 01	C10	Crystal Screen 1	Hampton	34	sodium formate	2	M		sodium acetate trihydrate	0.1	M	4.6
LMB 01	C11	Crystal Screen 1	Hampton	35	sodium phosphate monobasic monohydrate	0.8	M						potassium phosphate monobasic	0.8	M		HEPES sodium salt	0.1	M	7.5
LMB 01	C12	Crystal Screen 1	Hampton	36	PEG 8000	8	% w/v		tris hydrochloride	0.1	M	8.5
LMB 01	D01	Crystal Screen 1	Hampton	37	PEG 4000	8	% w/v		sodium acetate trihydrate	0.1	M	4.6
LMB 01	D02	Crystal Screen 1	Hampton	38	sodium citrate tribasic dihydrate	1.4	M		HEPES sodium salt	0.1	M	7.5
LMB 01	D03	Crystal Screen 1	Hampton	39	PEG 400	2	% v/v						ammonium sulfate	2	M		HEPES sodium salt	0.1	M	7.5
LMB 01	D04	Crystal Screen 1	Hampton	40	2 propanol	20	% v/v						PEG 4000	20	% w/v		sodium citrate tribasic dihydrate	0.1	M	5.6
LMB 01	D05	Crystal Screen 1	Hampton	41	2 propanol	10	% v/v						PEG 4000	20	% w/v		HEPES sodium salt	0.1	M	7.5
LMB 01	D06	Crystal Screen 1	Hampton	42	PEG 8000	20	% w/v		potassium phosphate monobasic	0.05	M
LMB 01	D07	Crystal Screen 1	Hampton	43	PEG 1500	30	% w/v
LMB 01	D08	Crystal Screen 1	Hampton	44	magnesium formate dihydrate	0.2	M
LMB 01	D09	Crystal Screen 1	Hampton	45	PEG 8000	18	% w/v		zinc acetate dihydrate	0.2	M		sodium cacodylate trihydrate	0.1	M	6.5
LMB 01	D10	Crystal Screen 1	Hampton	46	PEG 8000	18	% w/v		calcium acetate hydrate	0.2	M		sodium cacodylate trihydrate	0.1	M	6.5
LMB 01	D11	Crystal Screen 1	Hampton	47	ammonium sulfate	2	M						sodium acetate trihydrate	0.1	M	4.6
LMB 01	D12	Crystal Screen 1	Hampton	48	ammonium phosphate monobasic	2	M						tris hydrochloride	0.1	M	8.5
LMB 01	E01	Crystal Screen 2	Hampton	1	PEG 6000	10	% w/v		sodium chloride	2	M		magnesium chloride hexahydrate	0.01	M
LMB 01	E02	Crystal Screen 2	Hampton	2	hexadecyltrimethylammonium bromide	0.01	M		sodium chloride	0.5	M
LMB 01	E03	Crystal Screen 2	Hampton	3	ethylene glycol	25	% v/v
LMB 01	E04	Crystal Screen 2	Hampton	4	1,4 dioxane	35	% v/v
LMB 01	E05	Crystal Screen 2	Hampton	5	2 propanol	5	% v/v		ammonium sulfate	2	M
LMB 01	E06	Crystal Screen 2	Hampton	6	imidazole	1	M	7
LMB 01	E07	Crystal Screen 2	Hampton	7	PEG 1000	10	% w/v						PEG 8000	10	% w/v
LMB 01	E08	Crystal Screen 2	Hampton	8	ethanol	10	% v/v		sodium chloride	1.5	M
LMB 01	E09	Crystal Screen 2	Hampton	9	sodium chloride	2	M						sodium acetate trihydrate	0.1	M	4.6
LMB 01	E10	Crystal Screen 2	Hampton	10	MPD	30	% v/v		sodium chloride	0.2	M		sodium acetate trihydrate	0.1	M	4.6
LMB 01	E11	Crystal Screen 2	Hampton	11	1,6 hexanediol	1	M		cobalt (II) chloride hexahydrate	0.01	M		sodium acetate trihydrate	0.1	M	4.6
LMB 01	E12	Crystal Screen 2	Hampton	12	PEG 400	30	% v/v		cadmium chloride hydrate	0.1	M		sodium acetate trihydrate	0.1	M	4.6
LMB 01	F01	Crystal Screen 2	Hampton	13	PEG 2000 MME	30	% w/v		ammonium sulfate	0.2	M		sodium acetate trihydrate	0.1	M	4.6
LMB 01	F02	Crystal Screen 2	Hampton	14	ammonium sulfate	2	M		sodium potassium tartrate terahydrate	0.2	M		sodium citrate tribasic dihydrate	0.1	M	5.6
LMB 01	F03	Crystal Screen 2	Hampton	15	lithium sulfate monohydrate	1	M		ammonium sulfate	0.5	M		sodium citrate tribasic dihydrate	0.1	M	5.6
LMB 01	F04	Crystal Screen 2	Hampton	16	ethylene imine polymer	2	% v/v		sodium chloride	0.5	M		sodium citrate tribasic dihydrate	0.1	M	5.6
LMB 01	F05	Crystal Screen 2	Hampton	17	tert butanol	35	% v/v						sodium citrate tribasic dihydrate	0.1	M	5.6
LMB 01	F06	Crystal Screen 2	Hampton	18	jeffamine M 600	10	% v/v		iron (III) chloride hexahydrate	0.01	M		sodium citrate tribasic dihydrate	0.1	M	5.6
LMB 01	F07	Crystal Screen 2	Hampton	19	1,6 hexanediol	2.5	M						sodium citrate tribasic dihydrate	0.1	M	5.6
LMB 01	F08	Crystal Screen 2	Hampton	20	magnesium sulfate heptahydrate	1.6	M						MES monohydrate	0.1	M	6.5
LMB 01	F09	Crystal Screen 2	Hampton	21	sodium chloride	2	M		sodium phosphate monobasic monohydrate	0.1	M		potassium phosphate monobasic	0.1	M		MES monohydrate	0.1	M	6.5
LMB 01	F10	Crystal Screen 2	Hampton	22	PEG 20000	12	% w/v						MES monohydrate	0.1	M	6.5
LMB 01	F11	Crystal Screen 2	Hampton	23	1,4 dioxane	10	% v/v		ammonium sulfate	1.6	M		MES monohydrate	0.1	M	6.5
LMB 01	F12	Crystal Screen 2	Hampton	24	jeffamine M 600	30	% v/v		cesium chloride	0.05	M		MES monohydrate	0.1	M	6.5
LMB 01	G01	Crystal Screen 2	Hampton	25	ammonium sulfate	1.8	M		cobalt (II) chloride hexahydrate	0.01	M		MES monohydrate	0.1	M	6.5
LMB 01	G02	Crystal Screen 2	Hampton	26	PEG 5K MME	30	% w/v		ammonium sulfate	0.2	M		MES monohydrate	0.1	M	6.5
LMB 01	G03	Crystal Screen 2	Hampton	27	PEG 550 MME	25	% v/v		zinc sulfate heptahydrate	0.01	M		MES monohydrate	0.1	M	6.5
LMB 01	G04	Crystal Screen 2	Hampton	28	sodium citrate tribasic dihydrate	1.6	M	6.5
LMB 01	G05	Crystal Screen 2	Hampton	29	MPD	30	% v/v		ammonium sulfate	0.5	M		HEPES	0.1	M	7.5
LMB 01	G06	Crystal Screen 2	Hampton	30	PEG 6000	10	% w/v						MPD	5	% v/v		HEPES	0.1	M	7.5
LMB 01	G07	Crystal Screen 2	Hampton	31	jeffamine M 600	20	% v/v						HEPES	0.1	M	7.5
LMB 01	G08	Crystal Screen 2	Hampton	32	ammonium sulfate	1.6	M		sodium chloride	0.1	M		HEPES	0.1	M	7.5
LMB 01	G09	Crystal Screen 2	Hampton	33	ammonium formate	2	M						HEPES	0.1	M	7.5
LMB 01	G10	Crystal Screen 2	Hampton	34	sodium acetate trihydrate	1	M		cadmium sulfate hydrate	0.05	M		HEPES	0.1	M	7.5
LMB 01	G11	Crystal Screen 2	Hampton	35	MPD	70	% v/v						HEPES	0.1	M	7.5
LMB 01	G12	Crystal Screen 2	Hampton	36	sodium chloride	4.3	M						HEPES	0.1	M	7.5
LMB 01	H01	Crystal Screen 2	Hampton	37	PEG 8000	10	% w/v						ethylene glycol	8	% v/v		HEPES	0.1	M	7.5
LMB 01	H02	Crystal Screen 2	Hampton	38	PEG 10000	20	% w/v						HEPES	0.1	M	7.5
LMB 01	H03	Crystal Screen 2	Hampton	39	1,6 hexanediol	3.4	M		magnesium chloride hexahydrate	0.2	M		tris	0.1	M	8.5
LMB 01	H04	Crystal Screen 2	Hampton	40	tert butanol	25	% v/v						tris	0.1	M	8.5
LMB 01	H05	Crystal Screen 2	Hampton	41	lithium sulfate monohydrate	1	M		nickel (II) chloride hexahydrate	0.01	M		tris	0.1	M	8.5
LMB 01	H06	Crystal Screen 2	Hampton	42	glycerol	12	% v/v		ammonium sulfate	1.5	M		tris	0.1	M	8.5
LMB 01	H07	Crystal Screen 2	Hampton	43	MPD	50	% v/v		ammonium phosphate monobasic	0.2	M		tris	0.1	M	8.5
LMB 01	H08	Crystal Screen 2	Hampton	44	ethanol	20	% v/v						tris	0.1	M	8.5
LMB 01	H09	Crystal Screen 2	Hampton	45	PEG 2000 MME	20	% w/v		nickel (II) chloride hexahydrate	0.01	M		tris	0.1	M	8.5
LMB 01	H10	Crystal Screen 2	Hampton	46	PEG 550 MME	20	% v/v		sodium chloride	0.1	M		bicine	0.1	M	9
LMB 01	H11	Crystal Screen 2	Hampton	47	magnesium chloride hexahydrate	2	M						bicine	0.1	M	9
LMB 01	H12	Crystal Screen 2	Hampton	48	1,4 dioxane	2	% v/v						PEG 20000	10	% w/v		bicine	0.1	M	9
LMB 02	A01	Wizard 1	Emerald	1	PEG 8000	20	% w/v		CHES	0.1	M	9.5
LMB 02	A02	Wizard 1	Emerald	2	2 propanol	10	% v/v		HEPES	0.1	M	7.5	sodium chloride	0.2	M
LMB 02	A03	Wizard 1	Emerald	3	ethanol	15	% v/v		CHES	0.1	M	9.5
LMB 02	A04	Wizard 1	Emerald	4	MPD	35	% v/v		imidazole	0.1	M	8	magnesium chloride	0.2	M
LMB 02	A05	Wizard 1	Emerald	5	PEG 400	30	% v/v		CAPS	0.1	M	10.5
LMB 02	A06	Wizard 1	Emerald	6	PEG 3000	20	% w/v		citrate	0.1	M	5.5
LMB 02	A07	Wizard 1	Emerald	7	PEG 8000	10	% w/v		MES	0.1	M	6	zinc acetate	0.2	M
LMB 02	A08	Wizard 1	Emerald	8	ammonium sulfate	2	% v/v		citrate	0.1	M	5.5
LMB 02	A09	Wizard 1	Emerald	9	ammonium phosphate dihydogen	1	% v/v		acetate	0.1	M	4.5
LMB 02	A10	Wizard 1	Emerald	10	PEG 2000MME	20	% w/v		tris	0.1	M	7
LMB 02	A11	Wizard 1	Emerald	11	1,4 butanediol	20	% v/v		MES	0.1	M	6	lithium sulfate	0.2	M
LMB 02	A12	Wizard 1	Emerald	12	PEG 1000	20	% w/v		imidazole	0.1	M	8	calcium acetate	0.2	M
LMB 02	B01	Wizard 1	Emerald	13	ammonium sulfate	1.26	M		cacodylate	0.1	M	6.5
LMB 02	B02	Wizard 1	Emerald	14	sodium citrate	1	M		cacodylate	0.1	M	6.5
LMB 02	B03	Wizard 1	Emerald	15	PEG 3000	10	% w/v		imidazole	0.1	M	8	lithium sulfate	0.2	M
LMB 02	B04	Wizard 1	Emerald	16	sodium chloride	2.5	M		sodium potassium phosphate	0.1	M	6.2
LMB 02	B05	Wizard 1	Emerald	17	PEG 8000	30	% w/v		acetate	0.1	M	4.5	lithium sulfate	0.2	M
LMB 02	B06	Wizard 1	Emerald	18	sodium potassium tartrate	1	M		imidazole	0.1	M	8	sodium chloride	0.2	M
LMB 02	B07	Wizard 1	Emerald	19	PEG 1000	20	% w/v		tris	0.1	M	7
LMB 02	B08	Wizard 1	Emerald	20	di potassium phosphate hydrogen	1.6	M		sodium phosphate dihydrate	0.4	M		sodium chloride	0.2	M		imidazole	0.1	M	8
LMB 02	B09	Wizard 1	Emerald	21	PEG 8000	20	% w/v		HEPES	0.1	M	7.5
LMB 02	B10	Wizard 1	Emerald	22	2 propanol	10	% v/v		tris	0.1	M	8.5
LMB 02	B11	Wizard 1	Emerald	23	ethanol	15	% v/v		imidazole	0.1	M	8	magnesium chloride	0.2	M
LMB 02	B12	Wizard 1	Emerald	24	MPD	35	% v/v		tris	0.1	M	7	sodium chloride	0.2	M
LMB 02	C01	Wizard 1	Emerald	25	PEG 400	30	% v/v		tris	0.1	M	8.5	magnesium chloride	0.2	M
LMB 02	C02	Wizard 1	Emerald	26	PEG 3000	10	% w/v		CHES	0.1	M	9.5
LMB 02	C03	Wizard 1	Emerald	27	sodium phosphate dihydrate	1.2	M		CAPS	0.1	M	10.5	di potassium phosphate	0.8	M		lithium sulfate	0.2	M
LMB 02	C04	Wizard 1	Emerald	28	PEG 3000	20	% w/v		HEPES	0.1	M	7.5	sodium chloride	0.2	M
LMB 02	C05	Wizard 1	Emerald	29	PEG 8000	10	% w/v		CHES	0.1	M	9.5	sodium chloride	0.2	M
LMB 02	C06	Wizard 1	Emerald	30	ammonium sulfate	1.26	M		acetate	0.1	M	4.5	sodium chloride	0.2	M
LMB 02	C07	Wizard 1	Emerald	31	PEG 8000	20	% w/v		phosphate citrate	0.1	M	4.2	sodium chloride	0.2	M
LMB 02	C08	Wizard 1	Emerald	32	PEG 3000	10	% w/v		sodium potassium phosphate	0.1	M	6.2
LMB 02	C09	Wizard 1	Emerald	33	ammonium sulfate	2	M		CAPS	0.1	M	10.5	lithium sulfate	0.2	M
LMB 02	C10	Wizard 1	Emerald	34	ammonium phosphate dihydogen	1	M		imidazole	0.1	M	8
LMB 02	C11	Wizard 1	Emerald	35	1,4 butanediol	20	% v/v		acetate	0.1	M	4.5
LMB 02	C12	Wizard 1	Emerald	36	sodium citrate	1	M		imidazole	0.1	M	8
LMB 02	D01	Wizard 1	Emerald	37	sodium chloride	2.5	M		imidazole	0.1	M	8
LMB 02	D02	Wizard 1	Emerald	38	sodium potassium tartrate	1	M		CHES	0.1	M	9.5	lithium sulfate	0.2	M
LMB 02	D03	Wizard 1	Emerald	39	PEG 1000	20	% w/v		phosphate citrate	0.1	M	4.2	lithium sulfate	0.2	M
LMB 02	D04	Wizard 1	Emerald	40	2 propanol	10	% v/v		MES	0.1	M	6	calcium acetate	0.2	M
LMB 02	D05	Wizard 1	Emerald	41	PEG 3000	30	% w/v		CHES	0.1	M	9.5
LMB 02	D06	Wizard 1	Emerald	42	ethanol	15	% v/v		tris	0.1	M	7
LMB 02	D07	Wizard 1	Emerald	43	MPD	35	% v/v		sodium potassium phosphate	0.1	M	6.2
LMB 02	D08	Wizard 1	Emerald	44	PEG 400	30	% v/v		acetate	0.1	M	4.5	calcium acetate	0.2	M
LMB 02	D09	Wizard 1	Emerald	45	PEG 3000	20	% w/v		acetate	0.1	M	4.5
LMB 02	D10	Wizard 1	Emerald	46	PEG 8000	10	% w/v		imidazole	0.1	M	8	calcium acetate	0.2	M
LMB 02	D11	Wizard 1	Emerald	47	ammonium sulfate	1.26	M		tris	0.1	M	8.5	lithium sulfate	0.2	M
LMB 02	D12	Wizard 1	Emerald	48	PEG 1000	20	% w/v		acetate	0.1	M	4.5	zinc acetate	0.2	M
LMB 02	E01	Wizard 2	Emerald	1	PEG 3000	10	% w/v		acetate	0.1	M	4.5	zinc acetate	0.2	M
LMB 02	E02	Wizard 2	Emerald	2	MPD	35	% v/v		MES	0.1	M	6	lithium sulfate	0.2	M
LMB 02	E03	Wizard 2	Emerald	3	PEG 8000	20	% w/v		tris	0.1	M	8.5	magnesium chloride	0.2	M
LMB 02	E04	Wizard 2	Emerald	4	ammonium sulfate	2	M		cacodylate	0.1	M	6.5	sodium chloride	0.2	M
LMB 02	E05	Wizard 2	Emerald	5	1,4 butanediol	20	% v/v		HEPES	0.1	M	7.5	sodium chloride	0.2	M
LMB 02	E06	Wizard 2	Emerald	6	2 propanol	10	% v/v		phosphate citrate	0.1	M	4.2	lithium sulfate	0.2	M
LMB 02	E07	Wizard 2	Emerald	7	PEG 3000	30	% w/v		tris	0.1	M	7	sodium chloride	0.2	M
LMB 02	E08	Wizard 2	Emerald	8	PEG 8000	10	% w/v		sodium potassium phosphate	0.1	M	6.2	sodium chloride	0.2	M
LMB 02	E09	Wizard 2	Emerald	9	ammonium sulfate	2	M		phosphate citrate	0.1	M	4.2
LMB 02	E10	Wizard 2	Emerald	10	ammonium phosphate dihydogen	1	M		tris	0.1	M	8.5
LMB 02	E11	Wizard 2	Emerald	11	2 propanol	10	% v/v		cacodylate	0.1	M	6.5	zinc acetate	0.2	M
LMB 02	E12	Wizard 2	Emerald	12	PEG 400	30	% v/v		cacodylate	0.1	M	6.5	lithium sulfate	0.2	M
LMB 02	F01	Wizard 2	Emerald	13	ethanol	15	% v/v		citrate	0.1	M	5.5	lithium sulfate	0.2	M
LMB 02	F02	Wizard 2	Emerald	14	PEG 1000	20	% w/v		sodium potassium phosphate	0.1	M	6.2	sodium chloride	0.2	M
LMB 02	F03	Wizard 2	Emerald	15	ammonium sulfate	1.26	M		HEPES	0.1	M	7.5
LMB 02	F04	Wizard 2	Emerald	16	sodium citrate	1	M		CHES	0.1	M	9.5
LMB 02	F05	Wizard 2	Emerald	17	sodium chloride	2.5	M		tris	0.1	M	7	magnesium chloride	0.2	M
LMB 02	F06	Wizard 2	Emerald	18	PEG 3000	20	% w/v		tris	0.1	M	7	calcium acetate	0.2	M
LMB 02	F07	Wizard 2	Emerald	19	sodium phosphate dihydrate	1.6	M		phosphate citrate	0.1	M	4.2	di potassium phosphate hydrogen	0.4	M
LMB 02	F08	Wizard 2	Emerald	20	ethanol	15	% v/v		MES	0.1	M	6	zinc acetate	0.2	M
LMB 02	F09	Wizard 2	Emerald	21	MPD	35	% v/v		acetate	0.1	M	4.5
LMB 02	F10	Wizard 2	Emerald	22	2 propanol	10	% v/v		imidazole	0.1	M	8
LMB 02	F11	Wizard 2	Emerald	23	ethanol	15	% v/v		HEPES	0.1	M	7.5	magnesium chloride	0.2	M
LMB 02	F12	Wizard 2	Emerald	24	PEG 8000	30	% w/v		imidazole	0.1	M	8	sodium chloride	0.2	M
LMB 02	G01	Wizard 2	Emerald	25	MPD	35	% v/v		HEPES	0.1	M	7.5	sodium chloride	0.2	M
LMB 02	G02	Wizard 2	Emerald	26	PEG 400	30	% v/v		CHES	0.1	M	9.5
LMB 02	G03	Wizard 2	Emerald	27	PEG 3000	10	% w/v		cacodylate	0.1	M	6.5	magnesium chloride	0.2	M
LMB 02	G04	Wizard 2	Emerald	28	PEG 8000	20	% w/v		MES	0.1	M	6	calcium acetate	0.2	M
LMB 02	G05	Wizard 2	Emerald	29	ammonium sulfate	1.26	M		CHES	0.1	M	9.5	sodium chloride	0.2	M
LMB 02	G06	Wizard 2	Emerald	30	1,4 butanediol	20	% v/v		imidazole	0.1	M	8	zinc acetate	0.2	M
LMB 02	G07	Wizard 2	Emerald	31	sodium citrate	1	M		tris	0.1	M	7	sodium chloride	0.2	M
LMB 02	G08	Wizard 2	Emerald	32	PEG 1000	20	% w/v		tris	0.1	M	8.5
LMB 02	G09	Wizard 2	Emerald	33	ammonium phosphate dihydogen	1	M		citrate	0.1	M	5.5	sodium chloride	0.2	M
LMB 02	G10	Wizard 2	Emerald	34	PEG 8000	10	% w/v		imidazole	0.1	M	8
LMB 02	G11	Wizard 2	Emerald	35	sodium phosphate dihydrate	0.8	M		acetate	0.1	M	4.5	di potassium phosphate hydrogen	1.2	M
LMB 02	G12	Wizard 2	Emerald	36	PEG 3000	10	% w/v		phosphate citrate	0.1	M	4.2	sodium chloride	0.2	M
LMB 02	H01	Wizard 2	Emerald	37	sodium potassium tartrate	1	M		tris	0.1	M	7	lithium sulfate	0.2	M
LMB 02	H02	Wizard 2	Emerald	38	sodium chloride	2.5	M		acetate	0.1	M	4.5	lithium sulfate	0.2	M
LMB 02	H03	Wizard 2	Emerald	39	PEG 8000	20	% w/v		CAPS	0.1	M	10.5	sodium chloride	0.2	M
LMB 02	H04	Wizard 2	Emerald	40	PEG 3000	20	% w/v		imidazole	0.1	M	8	zinc acetate	0.2	M
LMB 02	H05	Wizard 2	Emerald	41	ammonium sulfate	2	M		tris	0.1	M	7	lithium sulfate	0.2	M
LMB 02	H06	Wizard 2	Emerald	42	PEG 400	30	% v/v		HEPES	0.1	M	7.5	sodium chloride	0.2	M
LMB 02	H07	Wizard 2	Emerald	43	PEG 8000	10	% w/v		tris	0.1	M	7	magnesium chloride	0.2	M
LMB 02	H08	Wizard 2	Emerald	44	PEG 1000	20	% w/v		cacodylate	0.1	M	6.5	magnesium chloride	0.2	M
LMB 02	H09	Wizard 2	Emerald	45	ammonium sulfate	1.26	M		MES	0.1	M	6
LMB 02	H10	Wizard 2	Emerald	46	di ammonium phosphate hydogen	1	M		imidazole	0.1	M	8	sodium chloride	0.2	M
LMB 02	H11	Wizard 2	Emerald	47	sodium chloride	2.5	M		imidazole	0.1	M	8	zinc acetate	0.2	M
LMB 02	H12	Wizard 2	Emerald	48	sodium potassium tartrate	1	M		MES	0.1	M	6
LMB 03	A01	Ammonium Sulfate Grid	Hampton	1	ammonium sulfate	0.8	M		citric acid	0.1	M	4
LMB 03	A02	Ammonium Sulfate Grid	Hampton	2	ammonium sulfate	0.8	M		citric acid	0.1	M	5
LMB 03	A03	Ammonium Sulfate Grid	Hampton	3	ammonium sulfate	0.8	M		MES	0.1	M	6
LMB 03	A04	Ammonium Sulfate Grid	Hampton	4	ammonium sulfate	0.8	M		HEPES	0.1	M	7
LMB 03	A05	Ammonium Sulfate Grid	Hampton	5	ammonium sulfate	0.8	M		tris	0.1	M	8
LMB 03	A06	Ammonium Sulfate Grid	Hampton	6	ammonium sulfate	0.8	M		bicine	0.1	M	9
LMB 03	A07	Ammonium Sulfate Grid	Hampton	7	ammonium sulfate	1.6	M		citric acid	0.1	M	4
LMB 03	A08	Ammonium Sulfate Grid	Hampton	8	ammonium sulfate	1.6	M		citric acid	0.1	M	5
LMB 03	A09	Ammonium Sulfate Grid	Hampton	9	ammonium sulfate	1.6	M		MES	0.1	M	6
LMB 03	A10	Ammonium Sulfate Grid	Hampton	10	ammonium sulfate	1.6	M		HEPES	0.1	M	7
LMB 03	A11	Ammonium Sulfate Grid	Hampton	11	ammonium sulfate	1.6	M		tris	0.1	M	8
LMB 03	A12	Ammonium Sulfate Grid	Hampton	12	ammonium sulfate	1.6	M		bicinr	0.1	M	9
LMB 03	B01	Ammonium Sulfate Grid	Hampton	13	ammonium sulfate	2.4	M		citric acid	0.1	M	4
LMB 03	B02	Ammonium Sulfate Grid	Hampton	14	ammonium sulfate	2.4	M		citric acid	0.1	M	5
LMB 03	B03	Ammonium Sulfate Grid	Hampton	15	ammonium sulfate	2.4	M		MES	0.1	M	6
LMB 03	B04	Ammonium Sulfate Grid	Hampton	16	ammonium sulfate	2.4	M		HEPES	0.1	M	7
LMB 03	B05	Ammonium Sulfate Grid	Hampton	17	ammonium sulfate	2.4	M		tris	0.1	M	8
LMB 03	B06	Ammonium Sulfate Grid	Hampton	18	ammonium sulfate	2.4	M		bicine	0.1	M	9
LMB 03	B07	Ammonium Sulfate Grid	Hampton	19	ammonium sulfate	3.2	M		citric acid	0.1	M	4
LMB 03	B08	Ammonium Sulfate Grid	Hampton	20	ammonium sulfate	3.2	M		citric acid	0.1	M	5
LMB 03	B09	Ammonium Sulfate Grid	Hampton	21	ammonium sulfate	3.2	M		MES	0.1	M	6
LMB 03	B10	Ammonium Sulfate Grid	Hampton	22	ammonium sulfate	3.2	M		HEPES	0.1	M	7
LMB 03	B11	Ammonium Sulfate Grid	Hampton	23	ammonium sulfate	3.2	M		tris	0.1	M	8
LMB 03	B12	Ammonium Sulfate Grid	Hampton	24	ammonium sulfate	3.2	M		bicine	0.1	M	9
LMB 03	C01	PEG 6000 LiCl Grid	Hampton	1	lithium chloride	1	M		citric acid	0.1	M	4
LMB 03	C02	PEG 6000 LiCl Grid	Hampton	2					lithium chloride	1	M		citric acid	0.1	M	5
LMB 03	C03	PEG 6000 LiCl Grid	Hampton	3					lithium chloride	1	M		MES	0.1	M	6
LMB 03	C04	PEG 6000 LiCl Grid	Hampton	4					lithium chloride	1	M		HEPES	0.1	M	7
LMB 03	C05	PEG 6000 LiCl Grid	Hampton	5	lithium chloride	1	M		tris	0.1	M	8
LMB 03	C06	PEG 6000 LiCl Grid	Hampton	6					lithium chloride	1	M		bicine	0.1	M	9
LMB 03	C07	PEG 6000 LiCl Grid	Hampton	7	PEG 6000	10	% w/v		lithium chloride	1	M		citric acid	0.1	M	4
LMB 03	C08	PEG 6000 LiCl Grid	Hampton	8	PEG 6000	10	% w/v		lithium chloride	1	M		citric acid	0.1	M	5
LMB 03	C09	PEG 6000 LiCl Grid	Hampton	9	lithium chloride	1	M		MES	0.1	M	6	PEG 6000	10	% w/v
LMB 03	C10	PEG 6000 LiCl Grid	Hampton	10	PEG 6000	10	% w/v		lithium chloride	1	M		HEPES	0.1	M	7
LMB 03	C11	PEG 6000 LiCl Grid	Hampton	11	PEG 6000	10	% w/v		lithium chloride	1	M		tris	0.1	M	8
LMB 03	C12	PEG 6000 LiCl Grid	Hampton	12	PEG 6000	10	% w/v		lithium chloride	1	M		bicine	0.1	M	9
LMB 03	D01	PEG 6000 LiCl Grid	Hampton	13	lithium chloride	1	M		citric acid	0.1	M	4	PEG 6000	20	% w/v
LMB 03	D02	PEG 6000 LiCl Grid	Hampton	14	PEG 6000	20	% w/v		lithium chloride	1	M		citric acid	0.1	M	5
LMB 03	D03	PEG 6000 LiCl Grid	Hampton	15	PEG 6000	20	% w/v		lithium chloride	1	M		MES	0.1	M	6
LMB 03	D04	PEG 6000 LiCl Grid	Hampton	16	PEG 6000	20	% w/v		lithium chloride	1	M		HEPES	0.1	M	7
LMB 03	D05	PEG 6000 LiCl Grid	Hampton	17	lithium chloride	1	M		tris	0.1	M	8	PEG 6000	20	%
LMB 03	D06	PEG 6000 LiCl Grid	Hampton	18	PEG 6000	20	% w/v		lithium chloride	1	M		bicine	0.1	M	9
LMB 03	D07	PEG 6000 LiCl Grid	Hampton	19	PEG 6000	30	% w/v		lithium chloride	1	M		citric acid	0.1	M	4
LMB 03	D08	PEG 6000 LiCl Grid	Hampton	20	PEG 6000	30	% w/v		lithium chloride	1	M		citric acid	0.1	M	5
LMB 03	D09	PEG 6000 LiCl Grid	Hampton	21	lithium chloride	1	M		MES	0.1	M	6	PEG 6000	30	%
LMB 03	D10	PEG 6000 LiCl Grid	Hampton	22	PEG 6000	30	% w/v		lithium chloride	1	M		HEPES	0.1	M	7
LMB 03	D11	PEG 6000 LiCl Grid	Hampton	23	PEG 6000	30	% w/v		lithium chloride	1	M		tris	0.1	M	8
LMB 03	D12	PEG 6000 LiCl Grid	Hampton	24	PEG 6000	30	% w/v		lithium chloride	1	M		bicine	0.1	M	9
LMB 03	E01	Quck Phosphate Grid	Hampton	1	sodium phosphate dihydrogen	0.784	M	5	di potassium phosphate hydrogen	0.016	M	5
LMB 03	E02	Quck Phosphate Grid	Hampton	2	sodium phosphate dihydrogen	0.72	M	5.6	di potassium phosphate hydrogen	0.08	M	5.6
LMB 03	E03	Quck Phosphate Grid	Hampton	3	sodium phosphate dihydrogen	0.52	M	6.3	di potassium phosphate hydrogen	0.28	M	6.3
LMB 03	E04	Quck Phosphate Grid	Hampton	4	sodium phosphate dihydrogen	0.28	M	6.9	di potassium phosphate hydrogen	0.52	M	6.9
LMB 03	E05	Quck Phosphate Grid	Hampton	5	sodium phosphate dihydrogen	0.12	M	7.5	di potassium phosphate hydrogen	0.68	M	7.5
LMB 03	E06	Quck Phosphate Grid	Hampton	6	sodium phosphate dihydrogen	0.032	M	8.2	di potassium phosphate hydrogen	0.768	M	8.2
LMB 03	E07	Quck Phosphate Grid	Hampton	7	sodium phosphate dihydrogen	0.98	M	5	di potassium phosphate hydrogen	0.02	M	5
LMB 03	E08	Quck Phosphate Grid	Hampton	8	sodium phosphate dihydrogen	0.9	M	5.6	di potassium phosphate hydrogen	0.1	M	5.6
LMB 03	E09	Quck Phosphate Grid	Hampton	9	sodium phosphate dihydrogen	0.65	M	6.3	di potassium phosphate hydrogen	0.35	M	6.3
LMB 03	E10	Quck Phosphate Grid	Hampton	10	sodium phosphate dihydrogen	0.35	M	6.9	di potassium phosphate hydrogen	0.65	M	6.9
LMB 03	E11	Quck Phosphate Grid	Hampton	11	sodium phosphate dihydrogen	0.15	M	7.5	di potassium phosphate hydrogen	0.85	M	7.5
LMB 03	E12	Quck Phosphate Grid	Hampton	12	sodium phosphate dihydrogen	0.04	M	8.2	di potassium phosphate hydrogen	0.96	M	8.2
LMB 03	F01	Quck Phosphate Grid	Hampton	13	sodium phosphate dihydrogen	1.372	M	5	di potassium phosphate hydrogen	0.028	M	5
LMB 03	F02	Quck Phosphate Grid	Hampton	14	sodium phosphate dihydrogen	1.26	M	5.6	di potassium phosphate hydrogen	0.14	M	5.6
LMB 03	F03	Quck Phosphate Grid	Hampton	15	sodium phosphate dihydrogen	0.91	M	6.3	di potassium phosphate hydrogen	0.49	M	6.3
LMB 03	F04	Quck Phosphate Grid	Hampton	16	sodium phosphate dihydrogen	0.49	M	6.9	di potassium phosphate hydrogen	0.91	M	6.9
LMB 03	F05	Quck Phosphate Grid	Hampton	17	sodium phosphate dihydrogen	0.21	M	7.5	di potassium phosphate hydrogen	1.19	M	7.5
LMB 03	F06	Quck Phosphate Grid	Hampton	18	sodium phosphate dihydrogen	0.056	M	8.2	di potassium phosphate hydrogen	1.344	M	8.2
LMB 03	F07	Quck Phosphate Grid	Hampton	19	sodium phosphate dihydrogen	1.764	M	5	di potassium phosphate hydrogen	0.036	M	5
LMB 03	F08	Quck Phosphate Grid	Hampton	20	sodium phosphate dihydrogen	1.62	M	5.6	di potassium phosphate hydrogen	0.18	M	5.6
LMB 03	F09	Quck Phosphate Grid	Hampton	21	sodium phosphate dihydrogen	1.17	M	6.3	di potassium phosphate hydrogen	0.63	M	6.3
LMB 03	F10	Quck Phosphate Grid	Hampton	22	sodium phosphate dihydrogen	0.63	M	6.9	di potassium phosphate hydrogen	1.17	M	6.9
LMB 03	F11	Quck Phosphate Grid	Hampton	23	sodium phosphate dihydrogen	0.27	M	7.5	di potassium phosphate hydrogen	1.53	M	7.5
LMB 03	F12	Quck Phosphate Grid	Hampton	24	sodium phosphate dihydrogen	0.072	M	8.2	di potassium phosphate hydrogen	1.728	M	8.2
LMB 03	G01	NaCl Grid	Hampton	1	sodium chloride	1	M		citric acid	0.1	M	4
LMB 03	G02	NaCl Grid	Hampton	2	sodium chloride	1	M		citric acid	0.1	M	5
LMB 03	G03	NaCl Grid	Hampton	3	sodium chloride	1	M		MES	0.1	M	6
LMB 03	G04	NaCl Grid	Hampton	4	sodium chloride	1	M		HEPES	0.1	M	7
LMB 03	G05	NaCl Grid	Hampton	5	sodium chloride	1	M		tris	0.1	M	8
LMB 03	G06	NaCl Grid	Hampton	6	sodium chloride	1	M		bicine	0.1	M	9
LMB 03	G07	NaCl Grid	Hampton	7	sodium chloride	2	M		citric acid	0.1	M	4
LMB 03	G08	NaCl Grid	Hampton	8	sodium chloride	2	M		citric acid	0.1	M	5
LMB 03	G09	NaCl Grid	Hampton	9	sodium chloride	2	M		MES	0.1	M	6
LMB 03	G10	NaCl Grid	Hampton	10	sodium chloride	2	M		HEPES	0.1	M	7
LMB 03	G11	NaCl Grid	Hampton	11	sodium chloride	2	M		tris	0.1	M	8
LMB 03	G12	NaCl Grid	Hampton	12	sodium chloride	2	M		bicine	0.1	M	9
LMB 03	H01	NaCl Grid	Hampton	13	sodium chloride	3	M		citric acid	0.1	M	4
LMB 03	H02	NaCl Grid	Hampton	14	sodium chloride	3	M		citric acid	0.1	M	5
LMB 03	H03	NaCl Grid	Hampton	15	sodium chloride	3	M		MES	0.1	M	6
LMB 03	H04	NaCl Grid	Hampton	16	sodium chloride	3	M		HEPES	0.1	M	7
LMB 03	H05	NaCl Grid	Hampton	17	sodium chloride	3	M		tris	0.1	M	8
LMB 03	H06	NaCl Grid	Hampton	18	sodium chloride	3	M		bicine	0.1	M	9
LMB 03	H07	NaCl Grid	Hampton	19	sodium chloride	4	M		citric acid	0.1	M	4
LMB 03	H08	NaCl Grid	Hampton	20	sodium chloride	4	M		citric acid	0.1	M	5
LMB 03	H09	NaCl Grid	Hampton	21	sodium chloride	4	M		MES	0.1	M	6
LMB 03	H10	NaCl Grid	Hampton	22	sodium chloride	4	M		HEPES	0.1	M	7
LMB 03	H11	NaCl Grid	Hampton	23	sodium chloride	4	M		tris	0.1	M	8
LMB 03	H12	NaCl Grid	Hampton	24	sodium chloride	4	M		bicine	0.1	M	9
LMB 04	A01	PEG 6000 Grid	Hampton	1	PEG 6000	5	% w/v		citric acid	0.1	M	4
LMB 04	A02	PEG 6000 Grid	Hampton	2	PEG 6000	5	% w/v		sodium acetate trihydrate	0.1	M	5
LMB 04	A03	PEG 6000 Grid	Hampton	3	PEG 6000	5	% w/v		MES	0.1	M	6
LMB 04	A04	PEG 6000 Grid	Hampton	4	PEG 6000	5	% w/v		HEPES	0.1	M	7
LMB 04	A05	PEG 6000 Grid	Hampton	5	PEG 6000	5	% w/v		tris	0.1	M	8
LMB 04	A06	PEG 6000 Grid	Hampton	6	PEG 6000	5	% w/v		bicine	0.1	M	9
LMB 04	A07	PEG 6000 Grid	Hampton	7	PEG 6000	10	% w/v		citric acid	0.1	M	4
LMB 04	A08	PEG 6000 Grid	Hampton	8	PEG 6000	10	% w/v		sodium acetate trihydrate	0.1	M	5
LMB 04	A09	PEG 6000 Grid	Hampton	9	PEG 6000	10	% w/v		MES	0.1	M	6
LMB 04	A10	PEG 6000 Grid	Hampton	10	PEG 6000	10	% w/v		HEPES	0.1	M	7
LMB 04	A11	PEG 6000 Grid	Hampton	11	PEG 6000	10	% w/v		tris	0.1	M	8
LMB 04	A12	PEG 6000 Grid	Hampton	12	PEG 6000	10	% w/v		bicine	0.1	M	9
LMB 04	B01	PEG 6000 Grid	Hampton	13	PEG 6000	20	% w/v		citric acid	0.1	M	4
LMB 04	B02	PEG 6000 Grid	Hampton	14	PEG 6000	20	% w/v		sodium acetate trihydrate	0.1	M	5
LMB 04	B03	PEG 6000 Grid	Hampton	15	PEG 6000	20	% w/v		MES	0.1	M	6
LMB 04	B04	PEG 6000 Grid	Hampton	16	PEG 6000	20	% w/v		HEPES	0.1	M	7
LMB 04	B05	PEG 6000 Grid	Hampton	17	PEG 6000	20	% w/v		tris	0.1	M	8
LMB 04	B06	PEG 6000 Grid	Hampton	18	PEG 6000	20	% w/v		bicine	0.1	M	9
LMB 04	B07	PEG 6000 Grid	Hampton	19	PEG 6000	30	% w/v		citric acid	0.1	M	4
LMB 04	B08	PEG 6000 Grid	Hampton	20	PEG 6000	30	% w/v		sodium acetate trihydrate	0.1	M	5
LMB 04	B09	PEG 6000 Grid	Hampton	21	PEG 6000	30	% w/v		MES	0.1	M	6
LMB 04	B10	PEG 6000 Grid	Hampton	22	PEG 6000	30	% w/v		HEPES	0.1	M	7
LMB 04	B11	PEG 6000 Grid	Hampton	23	PEG 6000	30	% w/v		tris	0.1	M	8
LMB 04	B12	PEG 6000 Grid	Hampton	24	PEG 6000	30	% w/v		bicine	0.1	M	9
LMB 04	C01	MPD Grid	Hampton	1	MPD	10	% w/v		citric acid	0.1	M	4
LMB 04	C02	MPD Grid	Hampton	2	MPD	10	% w/v		sodium acetate trihydrate	0.1	M	5
LMB 04	C03	MPD Grid	Hampton	3	MPD	10	% w/v		MES	0.1	M	6
LMB 04	C04	MPD Grid	Hampton	4	MPD	10	% w/v		HEPES	0.1	M	7
LMB 04	C05	MPD Grid	Hampton	5	MPD	10	% w/v		tris	0.1	M	8
LMB 04	C06	MPD Grid	Hampton	6	MPD	10	% w/v		bicine	0.1	M	9
LMB 04	C07	MPD Grid	Hampton	7	MPD	20	% w/v		citric acid	0.1	M	4
LMB 04	C08	MPD Grid	Hampton	8	MPD	20	% w/v		sodium acetate trihydrate	0.1	M	5
LMB 04	C09	MPD Grid	Hampton	9	MPD	20	% w/v		MES	0.1	M	6
LMB 04	C10	MPD Grid	Hampton	10	MPD	20	% w/v		HEPES	0.1	M	7
LMB 04	C11	MPD Grid	Hampton	11	MPD	20	% w/v		tris	0.1	M	8
LMB 04	C12	MPD Grid	Hampton	12	MPD	20	% w/v		bicine	0.1	M	9
LMB 04	D01	MPD Grid	Hampton	13	MPD	40	% w/v		citric acid	0.1	M	4
LMB 04	D02	MPD Grid	Hampton	14	MPD	40	% w/v		sodium acetate trihydrate	0.1	M	5
LMB 04	D03	MPD Grid	Hampton	15	MPD	40	% w/v		MES	0.1	M	6
LMB 04	D04	MPD Grid	Hampton	16	MPD	40	% w/v		HEPES	0.1	M	7
LMB 04	D05	MPD Grid	Hampton	17	MPD	40	% w/v		tris	0.1	M	8
LMB 04	D06	MPD Grid	Hampton	18	MPD	40	% w/v		bicine	0.1	M	9
LMB 04	D07	MPD Grid	Hampton	19	MPD	65	% w/v		citric acid	0.1	M	4
LMB 04	D08	MPD Grid	Hampton	20	MPD	65	% w/v		sodium acetate trihydrate	0.1	M	5
LMB 04	D09	MPD Grid	Hampton	21	MPD	65	% w/v		MES	0.1	M	6
LMB 04	D10	MPD Grid	Hampton	22	MPD	65	% w/v		HEPES	0.1	M	7
LMB 04	D11	MPD Grid	Hampton	23	MPD	65	% w/v		tris	0.1	M	8
LMB 04	D12	MPD Grid	Hampton	24	MPD	65	% w/v		bicine	0.1	M	9
LMB 04	E01	Membfac	Hampton	1	MPD	12	% v/v		sodium chloride	0.1	M		sodium acetate trihydrate	0.1	M	4.6
LMB 04	E02	Membfac	Hampton	2	PEG 4000	12	% w/v		zinc acetate dihydrate	0.1	M		sodium acetate trihydrate	0.1	M	4.6
LMB 04	E03	Membfac	Hampton	3	PEG 4000	10	% w/v		ammonium sulfate	0.2	M		sodium acetate trihydrate	0.1	M	4.6
LMB 04	E04	Membfac	Hampton	4	2 propanol	12	% v/v		sodium chloride	0.1	M		sodium acetate trihydrate	0.1	M	4.6
LMB 04	E05	Membfac	Hampton	5	PEG 4000	12	% w/v						sodium acetate trihydrate	0.1	M	4.6
LMB 04	E06	Membfac	Hampton	6	ammonium sulfate	1	M						sodium acetate trihydrate	0.1	M	4.6
LMB 04	E07	Membfac	Hampton	7	magnesium sulfate heptahydrate	1	M						sodium acetate trihydrate	0.1	M	4.6
LMB 04	E08	Membfac	Hampton	8	PEG 400	18	% v/v		magnesium chloride hexahydrate	0.1	M		sodium acetate trihydrate	0.1	M	4.6
LMB 04	E09	Membfac	Hampton	9	ammonium phosphate dihydrogen	1	M		lithium sulfate monohydrate	0.1	M		sodium acetate trihydrate	0.1	M	4.6
LMB 04	E10	Membfac	Hampton	10	PEG 6000	12	% w/v		sodium chloride	0.1	M		sodium acetate trihydrate	0.1	M	4.6
LMB 04	E11	Membfac	Hampton	11	PEG 6000	12	% w/v		magnesium chloride hexahydrate	0.1	M		sodium acetate trihydrate	0.1	M	4.6
LMB 04	E12	Membfac	Hampton	12	PEG 400	18	% v/v		sodium chloride	0.1	M		tri sodium citrate dihydrate	0.1	M	5.6
LMB 04	F01	Membfac	Hampton	13	PEG 4000	12	% w/v		lithium sulfate monohydrate	0.1	M		tri sodium citrate dihydrate	0.1	M	5.6
LMB 04	F02	Membfac	Hampton	14	2 propanol	10	% v/v		tri sodium citrate dihydrate	0.1	M		tri sodium citrate dihydrate	0.1	M	5.6
LMB 04	F03	Membfac	Hampton	15	MPD	12	% v/v		sodium chloride	0.1	M		tri sodium citrate dihydrate	0.1	M	5.6
LMB 04	F04	Membfac	Hampton	16	magnesium sulfate heptahydrate	1	M						tri sodium citrate dihydrate	0.1	M	5.6
LMB 04	F05	Membfac	Hampton	17	PEG 4000	12	% w/v		sodium chloride	0.1	M		tri sodium citrate dihydrate	0.1	M	5.6
LMB 04	F06	Membfac	Hampton	18	PEG 6000	12	% w/v		lithium sulfate monohydrate	0.1	M		tri sodium citrate dihydrate	0.1	M	5.6
LMB 04	F07	Membfac	Hampton	19	MPD	4	% v/v		magnesium chloride hexahydrate	0.1	M		tri sodium citrate dihydrate	0.1	M	5.6
LMB 04	F08	Membfac	Hampton	20	sodium chloride	0.1	M						tri sodium citrate dihydrate	0.1	M	5.6
LMB 04	F09	Membfac	Hampton	21	PEG 400	4	% v/v		lithium sulfate monohydrate	0.1	M		tri sodium citrate dihydrate	0.1	M	5.6
LMB 04	F10	Membfac	Hampton	22	ammonium sulfate	1	M						ADA	0.1	M	6.5
LMB 04	F11	Membfac	Hampton	23	PEG 4000	12	% w/v		lithium sulfate monohydrate	0.1	M		2 propanol	2	% v/v		ADA	0.1	M	6.5
LMB 04	F12	Membfac	Hampton	24	di ammonium phosphate hydrogen	1	M						ADA	0.1	M	6.5
LMB 04	G01	Membfac	Hampton	25	PEG 6000	12	% w/v		magnesium chloride hexahydrate	0.1	M		ADA	0.1	M	6.5
LMB 04	G02	Membfac	Hampton	26	MPD	12	% v/v						ADA	0.1	M	6.5
LMB 04	G03	Membfac	Hampton	27	magnesium sulfate hydrate	1	M		lithium sulfate monohydrate	0.1	M		ADA	0.1	M	6.5
LMB 04	G04	Membfac	Hampton	28	PEG 400	4	% v/v		lithium sulfate monohydrate	0.3	M		ADA	0.1	M	6.5
LMB 04	G05	Membfac	Hampton	29	di sodium phosphate hydrogen	0.5	M		ammonium sulfate	0.1	M		di potassium phosphate hydrogen	0.5	M		HEPES sodium salt	0.1	M	7.5
LMB 04	G06	Membfac	Hampton	30	PEG 4000	10	% w/v		sodium chloride	0.1	M		HEPES sodium salt	0.1	M	7.5
LMB 04	G07	Membfac	Hampton	31	PEG 400	18	% v/v		magnesium chloride hexahydrate	0.1	M		HEPES sodium salt	0.1	M	7.5
LMB 04	G08	Membfac	Hampton	32	sodium potassium tartrate terahydrate	1	M						HEPES sodium salt	0.1	M	7.5
LMB 04	G09	Membfac	Hampton	33	PEG 400	18	% v/v		ammonium sulfate	0.1	M		HEPES sodium salt	0.1	M	7.5
LMB 04	G10	Membfac	Hampton	34	PEG 4000	10	% w/v		ammonium sulfate	0.1	M		HEPES sodium salt	0.1	M	7.5
LMB 04	G11	Membfac	Hampton	35	MPD	12	% v/v		tri sodium citrate dihydrate	0.1	M		HEPES sodium salt	0.1	M	7.5
LMB 04	G12	Membfac	Hampton	36	tri sodium citrate dihydrate	1	M						HEPES sodium salt	0.1	M	7.5
LMB 04	H01	Membfac	Hampton	37	PEG 400	4	% v/v		magnesium sulfate hydrate	0.6	M		HEPES sodium salt	0.1	M	7.5
LMB 04	H02	Membfac	Hampton	38	MPD	4	% v/v		magnesium sulfate hydrate	0.6	M		HEPES sodium salt	0.1	M	7.5
LMB 04	H03	Membfac	Hampton	39	sodium potassium tartrate terahydrate	0.1	M		lithium sulfate monohydrate	0.1	M		HEPES sodium salt	0.1	M	7.5
LMB 04	H04	Membfac	Hampton	40	MPD	12	% v/v		lithium sulfate monohydrate	0.1	M		tris hydrochloride	0.1	M	8.5
LMB 04	H05	Membfac	Hampton	41	di sodium phosphate hydrogen	0.5	M		di ammonium phosphate hydrogen	0.1	M		di potassium phosphate hydrogen	0.5	M		tris hydrochloride	0.1	M	8.5
LMB 04	H06	Membfac	Hampton	42	sodium acetate trihydrate	0.1	M						tris hydrochloride	0.1	M	8.5
LMB 04	H07	Membfac	Hampton	43	sodium chloride	0.1	M						tris hydrochloride	0.1	M	8.5
LMB 04	H08	Membfac	Hampton	44	PEG 6000	12	% w/v		di ammonium phosphate hydrogen	0.1	M		tris hydrochloride	0.1	M	8.5
LMB 04	H09	Membfac	Hampton	45	magnesium sulfate hydrate	0.4	M		sodium potassium tartrate terahydrate	0.1	M		tris hydrochloride	0.1	M	8.5
LMB 04	H10	Membfac	Hampton	46	lithium sulfate monohydrate	0.2	M						tris hydrochloride	0.1	M	8.5
LMB 04	H11	Membfac	Hampton	47	ammonium sulfate	0.5	M						tris hydrochloride	0.1	M	8.5
LMB 04	H12	Membfac	Hampton	48	PEG 400	5	% v/v		tri sodium citrate dihydrate	0.1	M		tris hydrochloride	0.1	M	8.5
LMB 05	A01	PEG Ion	Hampton	1	PEG 3350	20	% w/v		sodium fluoride	0.2	M
LMB 05	A02	PEG Ion	Hampton	2	PEG 3350	20	% w/v		potassium fluoride	0.2	M
LMB 05	A03	PEG Ion	Hampton	3	PEG 3350	20	% w/v		ammonium fluoride	0.2	M
LMB 05	A04	PEG Ion	Hampton	4	PEG 3350	20	% w/v		lithium chloride	0.2	M
LMB 05	A05	PEG Ion	Hampton	5	PEG 3350	20	% w/v		magnesium chloride hexahydrate	0.2	M
LMB 05	A06	PEG Ion	Hampton	6	PEG 3350	20	% w/v		sodium chloride	0.2	M
LMB 05	A07	PEG Ion	Hampton	7	PEG 3350	20	% w/v		calcium chloride dihydrate	0.2	M
LMB 05	A08	PEG Ion	Hampton	8	PEG 3350	20	% w/v		potassium chloride	0.2	M
LMB 05	A09	PEG Ion	Hampton	9	PEG 3350	20	% w/v		ammonium chloride	0.2	M
LMB 05	A10	PEG Ion	Hampton	10	PEG 3350	20	% w/v		sodium iodide	0.2	M
LMB 05	A11	PEG Ion	Hampton	11	PEG 3350	20	% w/v		potassium iodide	0.2	M
LMB 05	A12	PEG Ion	Hampton	12	PEG 3350	20	% w/v		ammonium iodide	0.2	M
LMB 05	B01	PEG Ion	Hampton	13	PEG 3350	20	% w/v		sodium thiocyanate	0.2	M
LMB 05	B02	PEG Ion	Hampton	14	PEG 3350	20	% w/v		potassium thiocyanate	0.2	M
LMB 05	B03	PEG Ion	Hampton	15	PEG 3350	20	% w/v		lithium nitrate	0.2	M
LMB 05	B04	PEG Ion	Hampton	16	PEG 3350	20	% w/v		magnesium nitrate hexahydrate	0.2	M
LMB 05	B05	PEG Ion	Hampton	17	PEG 3350	20	% w/v		sodium nitrate	0.2	M
LMB 05	B06	PEG Ion	Hampton	18	PEG 3350	20	% w/v		potassium nitrate	0.2	M
LMB 05	B07	PEG Ion	Hampton	19	PEG 3350	20	% w/v		ammonium nitrate	0.2	M
LMB 05	B08	PEG Ion	Hampton	20	PEG 3350	20	% w/v		magnesium formate dihydrate	0.2	M
LMB 05	B09	PEG Ion	Hampton	21	PEG 3350	20	% w/v		sodium formate	0.2	M
LMB 05	B10	PEG Ion	Hampton	22	PEG 3350	20	% w/v		potassium formate	0.2	M
LMB 05	B11	PEG Ion	Hampton	23	PEG 3350	20	% w/v		ammonium formate	0.2	M
LMB 05	B12	PEG Ion	Hampton	24	PEG 3350	20	% w/v		lithium acetate dihydrate	0.2	M
LMB 05	C01	PEG Ion	Hampton	25	PEG 3350	20	% w/v		magnesium acetate tetrahydrate	0.2	M
LMB 05	C02	PEG Ion	Hampton	26	PEG 3350	20	% w/v		zinc acetate dihydrate	0.2	M
LMB 05	C03	PEG Ion	Hampton	27	PEG 3350	20	% w/v		sodium acetate trihydrate	0.2	M
LMB 05	C04	PEG Ion	Hampton	28	PEG 3350	20	% w/v		calcium acetate hydrate	0.2	M
LMB 05	C05	PEG Ion	Hampton	29	PEG 3350	20	% w/v		potassium acetate	0.2	M
LMB 05	C06	PEG Ion	Hampton	30	PEG 3350	20	% w/v		ammonium acetate	0.2	M
LMB 05	C07	PEG Ion	Hampton	31	PEG 3350	20	% w/v		lithium sulfate monohydrate	0.2	M
LMB 05	C08	PEG Ion	Hampton	32	PEG 3350	20	% w/v		magnesium sulfate heptahydrate	0.2	M
LMB 05	C09	PEG Ion	Hampton	33	PEG 3350	20	% w/v		sodium sulfate decahydrate	0.2	M
LMB 05	C10	PEG Ion	Hampton	34	PEG 3350	20	% w/v		potassium sulfate	0.2	M
LMB 05	C11	PEG Ion	Hampton	35	PEG 3350	20	% w/v		ammonium sulfate	0.2	M
LMB 05	C12	PEG Ion	Hampton	36	PEG 3350	20	% w/v		sodium tartrate dibasic dihydrate	0.2	M
LMB 05	D01	PEG Ion	Hampton	37	PEG 3350	20	% w/v		sodium potassium tartrate terahydrate	0.2	M
LMB 05	D02	PEG Ion	Hampton	38	PEG 3350	20	% w/v		ammonium tartrate dibasic	0.2	M
LMB 05	D03	PEG Ion	Hampton	39	PEG 3350	20	% w/v		sodium phosphate monobasic monohydrate	0.2	M
LMB 05	D04	PEG Ion	Hampton	40	PEG 3350	20	% w/v		sodium phosphate dibasic dihydrate	0.2	M
LMB 05	D05	PEG Ion	Hampton	41	PEG 3350	20	% w/v		potassium phosphate monobasic	0.2	M
LMB 05	D06	PEG Ion	Hampton	42	PEG 3350	20	% w/v		potassium phosphate dibasic	0.2	M
LMB 05	D07	PEG Ion	Hampton	43	PEG 3350	20	% w/v		ammonium phosphate monobasic	0.2	M
LMB 05	D08	PEG Ion	Hampton	44	PEG 3350	20	% w/v		ammonium phosphate dibasic	0.2	M
LMB 05	D09	PEG Ion	Hampton	45	PEG 3350	20	% w/v		lithium citrate tribasic tetrahydrate	0.2	M
LMB 05	D10	PEG Ion	Hampton	46	PEG 3350	20	% w/v		sodium citrate tribasic dihydrate	0.2	M
LMB 05	D11	PEG Ion	Hampton	47	PEG 3350	20	% w/v		potassium citrate tribasic monohydrate	0.2	M
LMB 05	D12	PEG Ion	Hampton	48	PEG 3350	20	% w/v		ammonium citrate dibasic	0.2	M
LMB 05	E01	Natrix	Hampton	1	lithium sulfate monohydrate	1.8	M		magnesium chloride hexahydrate	0.01	M		MES monohydrate	0.05	M	5.6
LMB 05	E02	Natrix	Hampton	2	ammonium sulfate	2.5	M		magnesium acetate tetrahydrate	0.01	M		MES monohydrate	0.05	M	5.6
LMB 05	E03	Natrix	Hampton	3	MPD	20	% v/v		magnesium acetate tetrahydrate	0.1	M		MES monohydrate	0.05	M	5.6
LMB 05	E04	Natrix	Hampton	4	PEG 400	10	% v/v		potassium chloride	0.2	M		magnesium sulfate heptahydrate	0.01	M		MES monohydrate	0.05	M	5.6
LMB 05	E05	Natrix	Hampton	5	PEG 8000	5	% w/v		potassium chloride	0.2	M		magnesium chloride hexahydrate	0.01	M		MES monohydrate	0.05	M	5.6
LMB 05	E06	Natrix	Hampton	6	PEG 8000	20	% w/v		ammonium sulfate	0.1	M		magnesium chloride hexahydrate	0.01	M		MES monohydrate	0.05	M	5.6
LMB 05	E07	Natrix	Hampton	7	2 propanol	15	% v/v		magnesium chloride hexahydrate	0.02	M		MES monohydrate	0.05	M	6
LMB 05	E08	Natrix	Hampton	8	sodium chloride	0.6	M		ammonium acetate	0.1	M		magnesium sulfate heptahydrate	0.005	M		MES monohydrate	0.05	M	6
LMB 05	E09	Natrix	Hampton	9	PEG 400	10	% v/v		potassium chloride	0.1	M		magnesium chloride hexahydrate	0.01	M		MES monohydrate	0.05	M	6
LMB 05	E10	Natrix	Hampton	10	PEG 4000	5	% w/v		magnesium sulfate heptahydrate	0.005	M		MES monohydrate	0.05	M	6
LMB 05	E11	Natrix	Hampton	11	lithium sulfate monohydrate	1	M		magnesium chloride hexahydrate	0.01	M		sodium cacodylate trihydrate	0.05	M	6
LMB 05	E12	Natrix	Hampton	12	lithium sulfate monohydrate	1.8	M		magnesium sulfate heptahydrate	0.01	M		sodium cacodylate trihydrate	0.05	M	6
LMB 05	F01	Natrix	Hampton	13	ammonium sulfate	1.7	M		magnesium acetate tetrahydrate	0.015	M		sodium cacodylate trihydrate	0.05	M	6
LMB 05	F02	Natrix	Hampton	14	2 propanol	15	% v/v		potassium chloride	0.1	M		magnesium chloride hexahydrate	0.025	M		sodium cacodylate trihydrate	0.05	M	6
LMB 05	F03	Natrix	Hampton	15	MPD	5	% v/v		magnesium chloride hexahydrate	0.04	M		sodium cacodylate trihydrate	0.05	M	6
LMB 05	F04	Natrix	Hampton	16	MPD	30	% v/v		magnesium acetate tetrahydrate	0.04	M		sodium cacodylate trihydrate	0.05	M	6
LMB 05	F05	Natrix	Hampton	17	PEG 4000	10	% w/v		potassium chloride	0.2	M		calcium chloride dihydrate	0.01	M		sodium cacodylate trihydrate	0.05	M	6
LMB 05	F06	Natrix	Hampton	18	lithium sulfate monohydrate	1.3	M		magnesium acetate tetrahydrate	0.01	M		sodium cacodylate trihydrate	0.05	M	6.5
LMB 05	F07	Natrix	Hampton	19	ammonium sulfate	2	M		magnesium sulfate heptahydrate	0.01	M		sodium cacodylate trihydrate	0.05	M	6.5
LMB 05	F08	Natrix	Hampton	20	2 propanol	10	% v/v		ammonium acetate	0.1	M		magnesium acetate tetrahydrate	0.015	M		sodium cacodylate trihydrate	0.05	M	6.5
LMB 05	F09	Natrix	Hampton	21	1,6 hexanediol	0.9	M		potassium chloride	0.2	M		magnesium chloride hexahydrate	0.005	M		sodium cacodylate trihydrate	0.05	M	6.5
LMB 05	F10	Natrix	Hampton	22	PEG 400	15	% v/v		magnesium acetate tetrahydrate	0.08	M		sodium cacodylate trihydrate	0.05	M	6.5
LMB 05	F11	Natrix	Hampton	23	PEG 4000	10	% w/v		potassium chloride	0.2	M		magnesium chloride hexahydrate	0.01	M		sodium cacodylate trihydrate	0.05	M	6.5
LMB 05	F12	Natrix	Hampton	24	PEG 4000	10	% w/v		ammonium acetate	0.2	M		calcium chloride dihydrate	0.01	M		sodium cacodylate trihydrate	0.05	M	6.5
LMB 05	G01	Natrix	Hampton	25	PEG 4000	30	% w/v		magnesium acetate tetrahydrate	0.08	M		sodium cacodylate trihydrate	0.05	M	6.5
LMB 05	G02	Natrix	Hampton	26	PEG 8000	10	% w/v		potassium chloride	0.2	M		magnesium acetate tetrahydrate	0.1	M		sodium cacodylate trihydrate	0.05	M	6.5
LMB 05	G03	Natrix	Hampton	27	PEG 8000	30	% w/v		ammonium acetate	0.2	M		magnesium acetate tetrahydrate	0.01	M		sodium cacodylate trihydrate	0.05	M	6.5
LMB 05	G04	Natrix	Hampton	28	lithium sulfate monohydrate	1.6	M		magnesium sulfate hydrate	0.05	M		HEPES sodium salt	0.05	M	7
LMB 05	G05	Natrix	Hampton	29	lithium chloride	4	M		magnesium chloride hexahydrate	0.01	M		HEPES sodium salt	0.05	M	7
LMB 05	G06	Natrix	Hampton	30	ammonium sulfate	1.6	M		magnesium chloride hexahydrate	0.01	M		HEPES sodium salt	0.05	M	7
LMB 05	G07	Natrix	Hampton	31	PEG 550 MME	25	% v/v		magnesium chloride hexahydrate	0.005	M		HEPES sodium salt	0.05	M	7
LMB 05	G08	Natrix	Hampton	32	1,6 hexanediol	1.7	M		potassium chloride	0.2	M		magnesium chloride hexahydrate	0.01	M		HEPES sodium salt	0.05	M	7
LMB 05	G09	Natrix	Hampton	33	1,6 hexanediol	2.5	M		ammonium chloride	0.2	M		magnesium chloride hexahydrate	0.01	M		HEPES sodium salt	0.05	M	7
LMB 05	G10	Natrix	Hampton	34	MPD	15	% v/v		potassium chloride	0.1	M		magnesium sulfate hydrate	0.005	M		HEPES sodium salt	0.05	M	7
LMB 05	G11	Natrix	Hampton	35	PEG 400	5	% v/v		potassium chloride	0.1	M		magnesium chloride hexahydrate	0.01	M		HEPES sodium salt	0.05	M	7
LMB 05	G12	Natrix	Hampton	36	PEG 400	10	% v/v		potassium chloride	0.1	M		calcium chloride dihydrate	0.01	M		HEPES sodium salt	0.05	M	7
LMB 05	H01	Natrix	Hampton	37	PEG 200	20	% v/v		potassium chloride	0.2	M		magnesium sulfate hydrate	0.025	M		HEPES sodium salt	0.05	M	7
LMB 05	H02	Natrix	Hampton	38	PEG 4000	5	% w/v		ammonium acetate	0.2	M		magnesium acetate tetrahydrate	0.15	M		HEPES sodium salt	0.05	M	7
LMB 05	H03	Natrix	Hampton	39	PEG 8000	5	% w/v		ammonium acetate	0.1	M		magnesium chloride hexahydrate	0.02	M		HEPES sodium salt	0.05	M	7
LMB 05	H04	Natrix	Hampton	40	ammonium sulfate	1.6	M		magnesium chloride hexahydrate	0.01	M		tris hydrochloride	0.05	M	7.5
LMB 05	H05	Natrix	Hampton	41	PEG 550 MME	10	% v/v		potassium chloride	0.1	M		magnesium chloride hexahydrate	0.015	M		tris hydrochloride	0.05	M	7.5
LMB 05	H06	Natrix	Hampton	42	2 propanol	5	% v/v		magnesium chloride hexahydrate	0.01	M		tris hydrochloride	0.05	M	7.5
LMB 05	H07	Natrix	Hampton	43	MPD	10	% v/v		ammonium acetate	0.05	M		magnesium chloride hexahydrate	0.01	M		tris hydrochloride	0.05	M	7.5
LMB 05	H08	Natrix	Hampton	44	PEG 4000	10	% w/v		potassium chloride	0.2	M		magnesium chloride hexahydrate	0.05	M		tris hydrochloride	0.05	M	7.5
LMB 05	H09	Natrix	Hampton	45	ammonium sulfate	1.8	M		magnesium sulfate hydrate	0.025	M						tris hydrochloride	0.05	M	8.5
LMB 05	H10	Natrix	Hampton	46	1,6 hexanediol	2.9	M		magnesium sulfate hydrate	0.005	M						tris hydrochloride	0.05	M	8.5
LMB 05	H11	Natrix	Hampton	47	PEG 400	30	% v/v		potassium chloride	0.1	M		magnesium chloride hexahydrate	0.01	M		tris hydrochloride	0.05	M	8.5
LMB 05	H12	Natrix	Hampton	48	PEG 4000	30	% w/v		ammonium chloride	0.2	M		calcium chloride dihydrate	0.01	M		tris hydrochloride	0.05	M	8.5
LMB 06	A01	Crystal Screen Lite	Hampton	1	MPD	15	% v/v		sodium acetate trihydrate	0.1	M	4.6
LMB 06	A02	Crystal Screen Lite	Hampton	2	sodium potassium tartrate terahydrate	0.2	M
LMB 06	A03	Crystal Screen Lite	Hampton	3	ammonium phosphate dihydrogen	0.2	M
LMB 06	A04	Crystal Screen Lite	Hampton	4	ammonium sulfate	1	M						tris hydrochloride	0.1	M	8.5
LMB 06	A05	Crystal Screen Lite	Hampton	5	MPD	15	% v/v		tri sodium citrate dihydrate	0.2	M		HEPES sodium salt	0.1	M	7.5
LMB 06	A06	Crystal Screen Lite	Hampton	6	PEG 4000	15	% w/v		magnesium chloride hexahydrate	0.2	M		tris hydrochloride	0.1	M	8.5
LMB 06	A07	Crystal Screen Lite	Hampton	7	sodium acetate trihydrate	0.7	M						sodium cacodylate	0.1	M	6.5
LMB 06	A08	Crystal Screen Lite	Hampton	8	2 propanol	15	% v/v		tri sodium citrate dihydrate	0.2	M		sodium cacodylate	0.1	M	6.5
LMB 06	A09	Crystal Screen Lite	Hampton	9	PEG 4000	15	% w/v		ammonium acetate	0.2	M		tri sodium citrate dihydrate	0.1	M	5.6
LMB 06	A10	Crystal Screen Lite	Hampton	10	PEG 4000	15	% w/v		ammonium acetate	0.2	M		sodium acetate trihydrate	0.1	M	4.6
LMB 06	A11	Crystal Screen Lite	Hampton	11	ammonium phosphate dihydrogen	0.5	M						tri sodium citrate dihydrate	0.1	M	5.6
LMB 06	A12	Crystal Screen Lite	Hampton	12	2 propanol	15	% v/v		magnesium chloride hexahydrate	0.2	M		HEPES sodium salt	0.1	M	7.5
LMB 06	B01	Crystal Screen Lite	Hampton	13	PEG 400	15	% v/v		tri sodium citrate dihydrate	0.2	M		tris hydrochloride	0.1	M	8.5
LMB 06	B02	Crystal Screen Lite	Hampton	14	PEG 400	14	% v/v		calcium chloride dihydrate	0.2	M		HEPES sodium salt	0.1	M	7.5
LMB 06	B03	Crystal Screen Lite	Hampton	15	PEG 8000	15	% w/v		ammonium sulfate	0.2	M		sodium cacodylate	0.1	M	6.5
LMB 06	B04	Crystal Screen Lite	Hampton	16	lithium sulfate monohydrate	0.75	M						HEPES sodium salt	0.1	M	7.5
LMB 06	B05	Crystal Screen Lite	Hampton	17	PEG 4000	15	% w/v		lithium sulfate monohydrate	0.2	M		tris hydrochloride	0.1	M	8.5
LMB 06	B06	Crystal Screen Lite	Hampton	18	PEG 8000	10	% w/v		magnesium acetate tetrahydrate	0.2	M		sodium cacodylate	0.1	M	6.5
LMB 06	B07	Crystal Screen Lite	Hampton	19	2 propanol	15	% v/v		ammonium acetate	0.2	M		tris hydrochloride	0.1	M	8.5
LMB 06	B08	Crystal Screen Lite	Hampton	20	PEG 4000	12.5	% w/v		ammonium sulfate	0.2	M		sodium acetate trihydrate	0.1	M	4.6
LMB 06	B09	Crystal Screen Lite	Hampton	21	MPD	15	% v/v		magnesium acetate tetrahydrate	0.2	M		sodium cacodylate	0.1	M	6.5
LMB 06	B10	Crystal Screen Lite	Hampton	22	PEG 4000	15	% w/v		sodium acetate trihydrate	0.2	M		tris hydrochloride	0.1	M	8.5
LMB 06	B11	Crystal Screen Lite	Hampton	23	PEG 400	15	% v/v		magnesium chloride hexahydrate	0.2	M		HEPES sodium salt	0.1	M	7.5
LMB 06	B12	Crystal Screen Lite	Hampton	24	2 propanol	10	% v/v		calcium chloride dihydrate	0.2	M		sodium acetate trihydrate	0.1	M	4.6
LMB 06	C01	Crystal Screen Lite	Hampton	25	sodium acetate trihydrate	0.5	M						imidazole	0.1	M	6.5
LMB 06	C02	Crystal Screen Lite	Hampton	26	MPD	15	% v/v		ammonium acetate	0.2	M		tri sodium citrate dihydrate	0.1	M	5.6
LMB 06	C03	Crystal Screen Lite	Hampton	27	2 propanol	10	% v/v		tri sodium citrate dihydrate	0.2	M		HEPES sodium salt	0.1	M	7.5
LMB 06	C04	Crystal Screen Lite	Hampton	28	PEG 8000	15	% w/v		sodium acetate trihydrate	0.2	M		sodium cacodylate	0.1	M	6.5
LMB 06	C05	Crystal Screen Lite	Hampton	29	sodium potassium tartrate terahydrate	0.4	M						HEPES sodium salt	0.1	M	7.5
LMB 06	C06	Crystal Screen Lite	Hampton	30	PEG 8000	15	% w/v		ammonium sulfate	0.2	M
LMB 06	C07	Crystal Screen Lite	Hampton	31	PEG 4000	15	% w/v		ammonium sulfate	0.2	M
LMB 06	C08	Crystal Screen Lite	Hampton	32	ammonium sulfate	1	M
LMB 06	C09	Crystal Screen Lite	Hampton	33	sodium formate	2	M
LMB 06	C10	Crystal Screen Lite	Hampton	34	sodium formate	1	M						sodium acetate trihydrate	0.1	M	4.6
LMB 06	C11	Crystal Screen Lite	Hampton	35	sodium phosphate dihydrogen	0.4	M		potassium phosphate dihydrogen	0.4	M						HEPES sodium salt	0.1	M	7.5
LMB 06	C12	Crystal Screen Lite	Hampton	36	PEG 8000	4	% w/v		tris hydrochloride	0.1	M	8.5
LMB 06	D01	Crystal Screen Lite	Hampton	37	PEG 4000	4	% w/v		sodium acetate trihydrate	0.1	M	4.6
LMB 06	D02	Crystal Screen Lite	Hampton	38	tri sodium citrate dihydrate	0.7	M		HEPES sodium salt	0.1	M	7.5
LMB 06	D03	Crystal Screen Lite	Hampton	39	PEG 400	2	% v/v		ammonium sulfate	1	M						HEPES sodium salt	0.1	M	7.5
LMB 06	D04	Crystal Screen Lite	Hampton	40	2 propanol	10	% v/v		PEG 4000	10	% w/v						tri sodium citrate dihydrate	0.1	M	5.6
LMB 06	D05	Crystal Screen Lite	Hampton	41	2 propanol	5	% v/v		PEG 4000	10	% w/v						HEPES sodium salt	0.1	M	7.5
LMB 06	D06	Crystal Screen Lite	Hampton	42	PEG 8000	10	% w/v						potassium phosphate dihydrogen	0.05	M
LMB 06	D07	Crystal Screen Lite	Hampton	43	PEG 1500	15	% w/v
LMB 06	D08	Crystal Screen Lite	Hampton	44	magnesium formate	0.1	M
LMB 06	D09	Crystal Screen Lite	Hampton	45	PEG 8000	9	% w/v		zinc acetate dihydrate	0.2	M		sodium cacodylate	0.1	M	6.5
LMB 06	D10	Crystal Screen Lite	Hampton	46	PEG 8000	9	% w/v		calcium acetate hydrate	0.2	M		sodium cacodylate	0.1	M	6.5
LMB 06	D11	Crystal Screen Lite	Hampton	47	ammonium sulfate	1	M						sodium acetate trihydrate	0.1	M	4.6
LMB 06	D12	Crystal Screen Lite	Hampton	48	ammonium phosphate dihydrogen	1	M		tris hydrochloride	0.1	M	8.5
LMB 06	E01	Crystal Screen Cryo	Hampton	1	MPD	30	% v/v						calcium chloride dihydrate	0.02	M		sodium acetate trihydrate	0.1	M	4.6
LMB 06	E02	Crystal Screen Cryo	Hampton	2	sodium potassium tartate tetrahydrate	0.26	M		glycerol anhydrous	35	% v/v
LMB 06	E03	Crystal Screen Cryo	Hampton	3	ammonium phosphate dihydrogen	0.26	M		glycerol anhydrous	35	% v/v
LMB 06	E04	Crystal Screen Cryo	Hampton	4	ammonium sulfate	1.5	M		glycerol anhydrous	25	% v/v						tris hydrochloride	0.75	M	8.5
LMB 06	E05	Crystal Screen Cryo	Hampton	5	MPD	30	% v/v		tri sodium citrate dihydrate	0.2	M		HEPES sodium salt	0.1	M	7.5
LMB 06	E06	Crystal Screen Cryo	Hampton	6	PEG 4000	24	% w/v		glycerol anhydrous	20	% v/v		magnesium chloride hexahydrate	0.16	M		tris hydrochloride	0.08	M	8.5
LMB 06	E07	Crystal Screen Cryo	Hampton	7	sodium acetate trihydrate	0.98	M		glycerol anhydrous	30	% v/v						sodium cacodylate	0.07	M	6.5
LMB 06	E08	Crystal Screen Cryo	Hampton	8	2 propanol	21	% v/v		glycerol anhydrous	30	% v/v		tri sodium citrate dihydrate	0.14	M		sodium cacodylate	0.07	M	6.5
LMB 06	E09	Crystal Screen Cryo	Hampton	9	PEG 4000	25.5	% w/v		glycerol anhydrous	15	% v/v		ammonium acetate	0.17	M		tri sodium citrate dihydrate	0.085	M	5.6
LMB 06	E10	Crystal Screen Cryo	Hampton	10	PEG 4000	25.5	% w/v		glycerol anhydrous	15	% v/v		ammonium acetate	0.17	M		sodium acetate trihydrate	0.085	M	4.6
LMB 06	E11	Crystal Screen Cryo	Hampton	11	ammonium phosphate dihydrogen	0.7	M		glycerol anhydrous	30	% v/v						tri sodium citrate dihydrate	0.07	M	5.6
LMB 06	E12	Crystal Screen Cryo	Hampton	12	2 propanol	27	% v/v		glycerol anhydrous	10	% v/v		magnesium chloride hexahydrate	0.18	M		HEPES sodium salt	0.09	M	7.5
LMB 06	F01	Crystal Screen Cryo	Hampton	13	PEG 400	30	% v/v		tri sodium citrate dihydrate	0.2	M		tris hydrochloride	0.1	M	8.5
LMB 06	F02	Crystal Screen Cryo	Hampton	14	PEG 400	26.6	% v/v		glycerol anhydrous	5	% v/v		calcium chloride dihydrate	0.19	M		HEPES sodium salt	0.095	M	7.5
LMB 06	F03	Crystal Screen Cryo	Hampton	15	PEG 8000	25.5	% w/v		glycerol anhydrous	15	% v/v		ammonium sulfate	0.17	M		sodium cacodylate	0.085	M	6.5
LMB 06	F04	Crystal Screen Cryo	Hampton	16	lithium sulfate monohydrate	1.125	M		glycerol anhydrous	25	% v/v						HEPES sodium salt	0.075	M	7.5
LMB 06	F05	Crystal Screen Cryo	Hampton	17	PEG 4000	25.5	% w/v		glycerol anhydrous	15	% v/v		lithium sulfate monohydrate	0.17	M		tris hydrochloride	0.085	M	8.5
LMB 06	F06	Crystal Screen Cryo	Hampton	18	PEG 8000	16	% w/v		glycerol anhydrous	20	% v/v		magnesium acetate tetrahydrate	0.16	M		sodium cacodylate	0.08	M	6.5
LMB 06	F07	Crystal Screen Cryo	Hampton	19	2 propanol	24	% v/v		glycerol anhydrous	20	% v/v		ammonium acetate	0.16	M		tris hydrochloride	0.08	M	8.5
LMB 06	F08	Crystal Screen Cryo	Hampton	20	PEG 4000	20	% w/v		glycerol anhydrous	20	% v/v		ammonium sulfate	0.16	M		sodium acetate trihydrate	0.08	M	4.6
LMB 06	F09	Crystal Screen Cryo	Hampton	21	MPD	30	% v/v		magnesium acetate tetrahydrate	0.2	M		sodium cacodylate	0.1	M	6.5
LMB 06	F10	Crystal Screen Cryo	Hampton	22	PEG 4000	25.5	% w/v		glycerol anhydrous	15	% v/v		sodium acetate trihydrate	0.17	M		tris hydrochloride	0.085	M	8.5
LMB 06	F11	Crystal Screen Cryo	Hampton	23	PEG 400	30	% v/v		magnesium chloride hexahydrate	0.2	M		HEPES sodium salt	0.1	M	7.5
LMB 06	F12	Crystal Screen Cryo	Hampton	24	2 propanol	14	% v/v		glycerol anhydrous	30	% v/v		calcium chloride dihydrate	0.14	M		sodium acetate trihydrate	0.07	M	4.6
LMB 06	G01	Crystal Screen Cryo	Hampton	25	sodium acetate trihydrate	0.7	M		glycerol anhydrous	30	% v/v						imidazole	0.07	M	6.5
LMB 06	G02	Crystal Screen Cryo	Hampton	26	MPD	30	% v/v		ammonium acetate	0.2	M		tri sodium citrate dihydrate	0.1	M	5.6
LMB 06	G03	Crystal Screen Cryo	Hampton	27	2 propanol	14	% v/v		glycerol anhydrous	30	% v/v		tri sodium citrate dihydrate	0.14	M		HEPES sodium salt	0.07	M	7.5
LMB 06	G04	Crystal Screen Cryo	Hampton	28	PEG 8000	25.5	% w/v		glycerol anhydrous	15	% v/v		sodium acetate trihydrate	0.17	M		sodium cacodylate	0.085	M	6.5
LMB 06	G05	Crystal Screen Cryo	Hampton	29	sodium potassium tartate tetrahydrate	0.52	M		glycerol anhydrous	35	% v/v						HEPES sodium salt	0.065	M	7.5
LMB 06	G06	Crystal Screen Cryo	Hampton	30	PEG 8000	25.5	% w/v		glycerol anhydrous	15	% v/v		ammonium sulfate	0.17	M
LMB 06	G07	Crystal Screen Cryo	Hampton	31	PEG 4000	25.5	% w/v		glycerol anhydrous	15	% v/v		ammonium sulfate	0.17	M
LMB 06	G08	Crystal Screen Cryo	Hampton	32	ammonium sulfate	1.5	M		glycerol anhydrous	25	% v/v
LMB 06	G09	Crystal Screen Cryo	Hampton	33	sodium formate	3.6	M		glycerol anhydrous	10	% v/v
LMB 06	G10	Crystal Screen Cryo	Hampton	34	sodium formate	1.4	M		glycerol anhydrous	30	% v/v						sodium acetate trihydrate	0.07	M	4.6
LMB 06	G11	Crystal Screen Cryo	Hampton	35	sodium phosphate dihydrogen	0.6	M		glycerol anhydrous	25	% v/v		potassium phosphate dihydrogen	0.6	M		HEPES sodium salt	0.075	M	7.5
LMB 06	G12	Crystal Screen Cryo	Hampton	36	PEG 8000	5.2	% w/v		glycerol anhydrous	35	% v/v						tris hydrochloride	0.065	M	8.5
LMB 06	H01	Crystal Screen Cryo	Hampton	37	PEG 4000	5.6	% w/v		glycerol anhydrous	30	% v/v						sodium acetate trihydrate	0.07	M	4.6
LMB 06	H02	Crystal Screen Cryo	Hampton	38	tri sodium citrate dihydrate	1.26	M		glycerol anhydrous	10	% v/v						HEPES sodium salt	0.09	M	7.5
LMB 06	H03	Crystal Screen Cryo	Hampton	39	PEG 400	1.7	% v/v		glycerol anhydrous	15	% v/v		ammonium sulfate	1.7	M		HEPES sodium salt	0.085	M	7.5
LMB 06	H04	Crystal Screen Cryo	Hampton	40	2 propanol	19	% v/v		glycerol anhydrous	5	% v/v		PEG 4000	19	% w/v		tri sodium citrate dihydrate	0.095	M	5.6
LMB 06	H05	Crystal Screen Cryo	Hampton	41	2 propanol	8.5	% v/v		glycerol anhydrous	15	% v/v		PEG 4000	17	% w/v		HEPES sodium salt	0.085	M	7.5
LMB 06	H06	Crystal Screen Cryo	Hampton	42	PEG 8000	16	% w/v		glycerol anhydrous	20	% v/v						potassium phosphate dihydrogen	0.04	M
LMB 06	H07	Crystal Screen Cryo	Hampton	43	PEG 1500	24	% w/v		glycerol anhydrous	20	% v/v
LMB 06	H08	Crystal Screen Cryo	Hampton	44	magnesium formate	0.1	M		glycerol anhydrous	50	% v/v
LMB 06	H09	Crystal Screen Cryo	Hampton	45	PEG 8000	14.4	% w/v		glycerol anhydrous	20	% v/v		zinc acetate dihydrate	0.16	M		sodium cacodylate	0.08	M	6.5
LMB 06	H10	Crystal Screen Cryo	Hampton	46	PEG 8000	14.4	% w/v		glycerol anhydrous	20	% v/v		calcium acetate hydrate	0.16	M		sodium cacodylate	0.08	M	6.5
LMB 06	H11	Crystal Screen Cryo	Hampton	47	ammonium sulfate	1.6	M		glycerol anhydrous	20	% v/v		sodium acetate trihydrate	0.08	M	4.6
LMB 06	H12	Crystal Screen Cryo	Hampton	48	ammonium phosphate dihydrogen	1.6	M		glycerol anhydrous	20	% v/v		tris hydrochloride	0.08	M	8.5
LMB 07	A01	Wizard 1 Cryo	Emerald	1	MPD	40	% v/v		phosphate citrate	0.1	M	4.2
LMB 07	A02	Wizard 1 Cryo	Emerald	2	ethylene glycol	40	% v/v		acetate	0.1	M	4.5
LMB 07	A03	Wizard 1 Cryo	Emerald	3	PEG 200	50	% v/v		citrate	0.1	M	5.5
LMB 07	A04	Wizard 1 Cryo	Emerald	4	PEG 300	40	% v/v		sodium chloride	0.2	M		HEPES	0.1	M	7.5
LMB 07	A05	Wizard 1 Cryo	Emerald	5	PEG 400	40	% v/v		magnesium chloride	0.2	M		citrate	0.1	M	5.5
LMB 07	A06	Wizard 1 Cryo	Emerald	6	PEG 600	40	% v/v		calcium acetate	0.2	M		cacodylate	0.1	M	6.5
LMB 07	A07	Wizard 1 Cryo	Emerald	7	ethanol	40	% v/v		magnesium chloride	0.05	M		tris	0.1	M	8.5
LMB 07	A08	Wizard 1 Cryo	Emerald	8	2 ethoxyethanol	35	% v/v		cacodylate	0.1	M	6.5
LMB 07	A09	Wizard 1 Cryo	Emerald	9	2 propanol	35	% v/v		phosphate citrate	0.1	M	4.2
LMB 07	A10	Wizard 1 Cryo	Emerald	10	glycerol	45	% v/v		imidazole	0.1	M	8
LMB 07	A11	Wizard 1 Cryo	Emerald	11	MPD	35	% v/v		ammonium sulfate	0.2	M		tris	0.1	M	8.5
LMB 07	A12	Wizard 1 Cryo	Emerald	12	ethylene glycol	50	% v/v		PEG 1000	5	% v/v		acetate	0.1	M	4.5
LMB 07	B01	Wizard 1 Cryo	Emerald	13	PEG 200	30	% v/v		PEG 3000	5	% v/v		MES	0.1	M	6
LMB 07	B02	Wizard 1 Cryo	Emerald	14	PEG 300	20	% v/v		glycerol	10	% v/v		ammonium sulfate	0.2	M		phosphate citrate	0.1	M	4.2
LMB 07	B03	Wizard 1 Cryo	Emerald	15	PEG 400	50	% v/v		sodium chloride	0.2	M		CHES	0.1	M	9.5
LMB 07	B04	Wizard 1 Cryo	Emerald	16	PEG 600	30	% v/v		glycerol	10	% v/v		PEG 1000	5	% w/v		MES	0.1	M	6
LMB 07	B05	Wizard 1 Cryo	Emerald	17	1,2 propanediol	40	% v/v		HEPES	0.1	M	7.5
LMB 07	B06	Wizard 1 Cryo	Emerald	18	2 ethoxyethanol	35	% v/v		calcium acetate	0.05	M		imidazole	0.1	M	8
LMB 07	B07	Wizard 1 Cryo	Emerald	19	2 propanol	35	% v/v		tris	0.1	M	8.5
LMB 07	B08	Wizard 1 Cryo	Emerald	20	1,2 propanediol	30	% v/v		MPD	20	% v/v		citrate	0.1	M	5.5
LMB 07	B09	Wizard 1 Cryo	Emerald	21	1,2 propanediol	40	% v/v		calcium acetate	0.05	M		acetate	0.1	M	4.5
LMB 07	B10	Wizard 1 Cryo	Emerald	22	ethylene glycol	40	% v/v		sodium potassium phosphate	0.1	M	6.2
LMB 07	B11	Wizard 1 Cryo	Emerald	23	MPD	40	% v/v		ammonium sulfate	0.2	M		tris	0.1	M	7
LMB 07	B12	Wizard 1 Cryo	Emerald	24	PEG 400	40	% v/v		sodium chloride	0.2	M		sodium potassium phosphate	0.1	M	6.2
LMB 07	C01	Wizard 1 Cryo	Emerald	25	PEG 200	30	% v/v		ammonium phosphate dihydogen	0.2	M		tris	0.1	M	8.5
LMB 07	C02	Wizard 1 Cryo	Emerald	26	PEG 300	40	% v/v		sodium chloride	0.2	M		CHES	0.1	M	9.5
LMB 07	C03	Wizard 1 Cryo	Emerald	27	PEG 400	30	% v/v		glycerol	10	% v/v		ammonium sulfate	0.5	M		CAPS	0.1	M	10.5
LMB 07	C04	Wizard 1 Cryo	Emerald	28	PEG 600	30	% v/v		glycerol	10	% v/v		lithium sulfate	0.05	M		HEPES	0.1	M	7.5
LMB 07	C05	Wizard 1 Cryo	Emerald	29	PEG 300	20	% v/v		sodium citrate	0.2	M		CHES	0.1	M	9.5
LMB 07	C06	Wizard 1 Cryo	Emerald	30	2 ethoxyethanol	35	% v/v		citrate	0.1	M	5.5
LMB 07	C07	Wizard 1 Cryo	Emerald	31	2 propanol	35	% v/v		PEG 1000	5	% v/v		citrate	0.1	M	5.5
LMB 07	C08	Wizard 1 Cryo	Emerald	32	1,2 propanediol	40	% v/v		sodium citrate	0.2	M		CHES	0.1	M	9.5
LMB 07	C09	Wizard 1 Cryo	Emerald	33	1,2 propanediol	25	% v/v		glycerol	10	% v/v		zinc acetate	0.2	M		imidazole	0.1	M	8
LMB 07	C10	Wizard 1 Cryo	Emerald	34	MPD	40	% v/v		magnesium chloride	0.2	M		imidazole	0.1	M	8
LMB 07	C11	Wizard 1 Cryo	Emerald	35	ethylene glycol	40	% v/v		PEG 3000	5	% v/v		HEPES	0.1	M	7.5
LMB 07	C12	Wizard 1 Cryo	Emerald	36	PEG 200	50	% v/v		lithium sulfate	0.05	M		tris	0.1	M	7
LMB 07	D01	Wizard 1 Cryo	Emerald	37	PEG 300	40	% v/v		calcium acetate	0.2	M		cacodylate	0.1	M	6.5
LMB 07	D02	Wizard 1 Cryo	Emerald	38	PEG 400	40	% v/v		lithium sulfate	0.2	M		tris	0.1	M	8.5
LMB 07	D03	Wizard 1 Cryo	Emerald	39	PEG 600	40	% v/v		phosphate citrate	0.1	M	4.2
LMB 07	D04	Wizard 1 Cryo	Emerald	40	ethanol	40	% v/v		PEG 1000	5	% v/v		phosphate citrate	0.1	M	4.2
LMB 07	D05	Wizard 1 Cryo	Emerald	41	1,2 propanediol	25	% v/v		glycerol	10	% v/v		PEG 3000	5	% w/v		phosphate citrate	0.1	M	4.2
LMB 07	D06	Wizard 1 Cryo	Emerald	42	ethylene glycol	40	% v/v		tris	0.1	M	7
LMB 07	D07	Wizard 1 Cryo	Emerald	43	ethylene glycol	50	% v/v		magnesium chloride	0.2	M		tris	0.1	M	8.5
LMB 07	D08	Wizard 1 Cryo	Emerald	44	PEG 200	50	% v/v		zinc acetate	0.2	M		cacodylate	0.1	M	6.5
LMB 07	D09	Wizard 1 Cryo	Emerald	45	PEG 300	20	% v/v		glycerol	10	% v/v		PEG 8000	5	% w/v		tris	0.1	M	8.5
LMB 07	D10	Wizard 1 Cryo	Emerald	46	PEG 400	40	% v/v		PEG 3000	5	% v/v		MES	0.1	M	6
LMB 07	D11	Wizard 1 Cryo	Emerald	47	PEG 400	50	% v/v		lithium sulfate	0.2	M		acetate	0.1	M	4.5
LMB 07	D12	Wizard 1 Cryo	Emerald	48	PEG 600	40	% v/v		zinc acetate	0.2	M		imidazole	0.1	M	8
LMB 07	E01	Wizard 2 Cryo	Emerald	1	MPD	40	% v/v		PEG 8000	5	% v/v		cacodylate	0.1	M	6.5
LMB 07	E02	Wizard 2 Cryo	Emerald	2	PEG 200	50	% v/v						CHES	0.1	M	9.5
LMB 07	E03	Wizard 2 Cryo	Emerald	3	ethylene glycol	40	% v/v		ammonium sulfate	0.2	M		phosphate citrate	0.1	M	4.2
LMB 07	E04	Wizard 2 Cryo	Emerald	4	PEG 400	40	% v/v		calcium acetate	0.2	M		HEPES	0.1	M	7.5
LMB 07	E05	Wizard 2 Cryo	Emerald	5	PEG 300	40	% v/v		PEG 1000	5	% v/v		tris	0.1	M	7
LMB 07	E06	Wizard 2 Cryo	Emerald	6	PEG 600	30	% v/v		glycerol	10	% v/v		sodium chloride	1	M		cacodylate	0.1	M	6.5
LMB 07	E07	Wizard 2 Cryo	Emerald	7	ethanol	40	% v/v						tris	0.1	M	7
LMB 07	E08	Wizard 2 Cryo	Emerald	8	2 ethoxyethanol	35	% v/v		sodium chloride	0.2	M		sodium potassium phosphate	0.1	M	6.2
LMB 07	E09	Wizard 2 Cryo	Emerald	9	2 propanol	35	% v/v		zinc acetate	0.2	M		imidazole	0.1	M	8
LMB 07	E10	Wizard 2 Cryo	Emerald	10	1,2 propanediol	40	% v/v						acetate	0.1	M	4.5
LMB 07	E11	Wizard 2 Cryo	Emerald	11	1,2 propanediol	25	% v/v		glycerol	10	% v/v						sodium potassium phosphate	0.1	M	6.2
LMB 07	E12	Wizard 2 Cryo	Emerald	12	1,2 propanediol	40	% v/v		sodium chloride	0.2	M		citrate	0.1	M	5.5
LMB 07	F01	Wizard 2 Cryo	Emerald	13	MPD	35	% v/v		zinc acetate	0.05	M		cacodylate	0.1	M	6.5
LMB 07	F02	Wizard 2 Cryo	Emerald	14	ethylene glycol	40	% v/v		calcium acetate	0.2	M		imidazole	0.1	M	8
LMB 07	F03	Wizard 2 Cryo	Emerald	15	PEG 200	50	% v/v		sodium chloride	0.2	M		sodium potassium phosphate	0.1	M	6.2
LMB 07	F04	Wizard 2 Cryo	Emerald	16	PEG 300	20	% v/v		glycerol	10	% v/v		ammonium sulfate	1	M		imidazole	0.1	M	8
LMB 07	F05	Wizard 2 Cryo	Emerald	17	PEG 400	50	% v/v						MES	0.1	M	6
LMB 07	F06	Wizard 2 Cryo	Emerald	18	PEG 300	40	% v/v						phosphate citrate	0.1	M	4.2
LMB 07	F07	Wizard 2 Cryo	Emerald	19	PEG 600	40	% v/v		magnesium chloride	0.2	M		acetate	0.1	M	4.5
LMB 07	F08	Wizard 2 Cryo	Emerald	20	ethylene glycol	50	% v/v		sodium potassium tartrate	0.5	M		CHES	0.1	M	9.5
LMB 07	F09	Wizard 2 Cryo	Emerald	21	2 ethoxyethanol	35	% v/v		lithium sulfate	0.2	M		tris	0.1	M	8.5
LMB 07	F10	Wizard 2 Cryo	Emerald	22	2 propanol	35	% v/v		magnesium chloride	0.2	M		cacodylate	0.1	M	6.5
LMB 07	F11	Wizard 2 Cryo	Emerald	23	1,2 propanediol	30	% v/v		PEG 400	20	% v/v		HEPES	0.1	M	7.5
LMB 07	F12	Wizard 2 Cryo	Emerald	24	1,2 propanediol	25	% v/v		glycerol	10	% v/v		magnesium chloride	0.2	M		tris	0.1	M	8.5
LMB 07	G01	Wizard 2 Cryo	Emerald	25	MPD	40	% v/v						CAPS	0.1	M	10.5
LMB 07	G02	Wizard 2 Cryo	Emerald	26	ethylene glycol	40	% v/v		zinc acetate	0.2	M		MES	0.1	M	6
LMB 07	G03	Wizard 2 Cryo	Emerald	27	PEG 200	50	% v/v						tris	0.1	M	7
LMB 07	G04	Wizard 2 Cryo	Emerald	28	PEG 300	40	% v/v		zinc acetate	0.2	M		imidazole	0.1	M	8
LMB 07	G05	Wizard 2 Cryo	Emerald	29	PEG 400	30	% v/v		glycerol	10	% v/v		PEG 3000	5	% w/v		HEPES	0.1	M	7.5
LMB 07	G06	Wizard 2 Cryo	Emerald	30	PEG 600	40	% v/v		citrate	0.1	M	5.5
LMB 07	G07	Wizard 2 Cryo	Emerald	31	PEG 600	40	% v/v		CHES	0.1	M	9.5
LMB 07	G08	Wizard 2 Cryo	Emerald	32	2 propanol	35	% v/v		acetate	0.1	M	4.5
LMB 07	G09	Wizard 2 Cryo	Emerald	33	glycerol	45	% v/v		calcium acetate	0.2	M		cacodylate	0.1	M	6.5
LMB 07	G10	Wizard 2 Cryo	Emerald	34	1,2 propanediol	25	% v/v		glycerol	10	% v/v		ammonium sulfate	0.2	M		tris	0.1	M	7
LMB 07	G11	Wizard 2 Cryo	Emerald	35	MPD	40	% v/v						citrate	0.1	M	5.5
LMB 07	G12	Wizard 2 Cryo	Emerald	36	PEG 200	50	% v/v		magnesium chloride	0.2	M		cacodylate	0.1	M	6.5
LMB 07	H01	Wizard 2 Cryo	Emerald	37	ethylene glycol	50	% v/v						imidazole	0.1	M	8
LMB 07	H02	Wizard 2 Cryo	Emerald	38	PEG 400	40	% v/v						acetate	0.1	M	4.5
LMB 07	H03	Wizard 2 Cryo	Emerald	39	PEG 600	30	% v/v		glycerol	10	% v/v		ammonium sulfate	0.5	M		tris	0.1	M	7
LMB 07	H04	Wizard 2 Cryo	Emerald	40	MPD	40	% v/v						CHES	0.1	M	9.5
LMB 07	H05	Wizard 2 Cryo	Emerald	41	ethylene glycol	50	% v/v		lithium sulfate	0.2	M		HEPES	0.1	M	7.5
LMB 07	H06	Wizard 2 Cryo	Emerald	42	PEG 200	30	% v/v		sodium chloride	0.1	M		acetate	0.1	M	4.5
LMB 07	H07	Wizard 2 Cryo	Emerald	43	PEG 400	40	% v/v						imidazole	0.1	M	8
LMB 07	H08	Wizard 2 Cryo	Emerald	44	MPD	35	% v/v		glycerol	10	% v/v						acetate	0.1	M	4.5
LMB 07	H09	Wizard 2 Cryo	Emerald	45	PEG 300	40	% v/v		sodium chloride	0.2	M		acetate	0.1	M	4.5
LMB 07	H10	Wizard 2 Cryo	Emerald	46	PEG 200	30	% v/v		ammonium sulfate	0.2	M		CAPS	0.1	M	10.5
LMB 07	H11	Wizard 2 Cryo	Emerald	47	PEG 200	50	% v/v						HEPES	0.1	M	7.5
LMB 07	H12	Wizard 2 Cryo	Emerald	48	PEG 200	50	% v/v		sodium chloride	0.2	M		phosphate citrate	0.1	M	4.2
LMB 08	A01	JBS 1	JenaBioScience	1	PEG 400	15	% w/v		calcium chloride	0.1	M		sodium acetate	0.1	M	4.6
LMB 08	A02	JBS 1	JenaBioScience	2	PEG 400	15	% w/v		MES sodium salt	0.1	M	6.5
LMB 08	A03	JBS 1	JenaBioScience	3	PEG 400	15	% w/v		magnesium chloride	0.2	M		HEPES sodium salt	0.1	M	7.5
LMB 08	A04	JBS 1	JenaBioScience	4	PEG 400	15	% w/v		sodium citrate	0.2	M		tris hydrochloride	0.1	M	8.5
LMB 08	A05	JBS 1	JenaBioScience	5	PEG 400	25	% w/v		magnesium chloride	0.1	M		sodium acetate	0.1	M	4.6
LMB 08	A06	JBS 1	JenaBioScience	6	PEG 400	25	% w/v		lithium sulfate	0.2	M		tris hydrochloride	0.1	M	8.5
LMB 08	A07	JBS 1	JenaBioScience	7	PEG 400	28	% w/v		calcium chloride	0.2	M		HEPES sodium salt	0.1	M	7.5
LMB 08	A08	JBS 1	JenaBioScience	8	PEG 400	30	% w/v		calcium chloride	0.1	M		sodium acetate	0.1	M	4.6
LMB 08	A09	JBS 1	JenaBioScience	9	PEG 400	30	% w/v		sodium acetate	0.1	M		MES sodium salt	0.1	M	6.5
LMB 08	A10	JBS 1	JenaBioScience	10	PEG 400	30	% w/v		magnesium chloride	0.1	M		MES sodium salt	0.1	M	6.5
LMB 08	A11	JBS 1	JenaBioScience	11	PEG 400	30	% w/v		magnesium chloride	0.2	M		HEPES sodium salt	0.1	M	7.5
LMB 08	A12	JBS 1	JenaBioScience	12	PEG 400	30	% w/v		sodium citrate	0.2	M		tris hydrochloride	0.1	M	8.5
LMB 08	B01	JBS 1	JenaBioScience	13	PEG 550 MME	30	% w/v		sodium chloride	0.1	M		bicine	0.1	M	90
LMB 08	B02	JBS 1	JenaBioScience	14	PEG 550 MME	25	% w/v		zinc sulfate	0.01	M		MES sodium salt	0.1	M	6.5
LMB 08	B03	JBS 1	JenaBioScience	15	PEG 1000	25	% w/v		HEPES sodium salt	0.1	M	7.5
LMB 08	B04	JBS 1	JenaBioScience	16	PEG 1000	30	% w/v		tris hydrochloride	0.1	M	8.5
LMB 08	B05	JBS 1	JenaBioScience	17	PEG 1500	15	% w/v
LMB 08	B06	JBS 1	JenaBioScience	18	PEG 1500	20	% w/v		HEPES sodium salt	0.1	M	7.5
LMB 08	B07	JBS 1	JenaBioScience	19	PEG 1500	30	% w/v
LMB 08	B08	JBS 1	JenaBioScience	20	PEG 2000 MME	20	% w/v		nickel (II) chloride	0.01	M		tris hydrochloride	0.1	M	8.5
LMB 08	B09	JBS 1	JenaBioScience	21	PEG 2000 MME	25	% w/v
LMB 08	B10	JBS 1	JenaBioScience	22	PEG 2000 MME	30	% w/v		sodium acetate	0.1	M		MES sodium salt	0.1	M	6.5
LMB 08	B11	JBS 1	JenaBioScience	23	PEG 3000	20	% w/v		sodium acetate	0.2	M		HEPES sodium salt	0.1	M	7.5
LMB 08	B12	JBS 1	JenaBioScience	24	PEG 3000	30	% w/v		lithium sulfate	0.2	M		tris hydrochloride	0.1	M	8.5
LMB 08	C01	JBS 2	JenaBioScience	1	PEG 4000	4	% w/v		sodium acetate	0.1	M	4.6
LMB 08	C02	JBS 2	JenaBioScience	2	PEG 4000	8	% w/v
LMB 08	C03	JBS 2	JenaBioScience	3	PEG 4000	8	% w/v		sodium acetate	0.1	M	4.6
LMB 08	C04	JBS 2	JenaBioScience	4	PEG 4000	10	% w/v		magnesium chloride	0.2	M		MES sodium salt	0.1	M	6.5
LMB 08	C05	JBS 2	JenaBioScience	5	PEG 4000	12	% w/v		sodium acetate	0.1	M		HEPES sodium salt	0.1	M	7.5
LMB 08	C06	JBS 2	JenaBioScience	6	PEG 4000	12	% w/v		tris hydrochloride	0.1	M	8.5
LMB 08	C07	JBS 2	JenaBioScience	7	PEG 4000	16	% w/v		lithium sulfate	0.2	M		tris hydrochloride	0.1	M	8.5
LMB 08	C08	JBS 2	JenaBioScience	8	PEG 4000	16	% w/v		sodium acetate	0.2	M		tris hydrochloride	0.1	M	8.5
LMB 08	C09	JBS 2	JenaBioScience	9	PEG 4000	16	% w/v		magnesium chloride	0.2	M		tris hydrochloride	0.1	M	8.5
LMB 08	C10	JBS 2	JenaBioScience	10	PEG 4000	18	% w/v		sodium acetate	0.1	M	4.6
LMB 08	C11	JBS 2	JenaBioScience	11	PEG 4000	20	% w/v		lithium sulfate	0.2	M		tris hydrochloride	0.1	M	8.5
LMB 08	C12	JBS 2	JenaBioScience	12	PEG 4000	20	% w/v		calcium chloride	0.2	M		tris hydrochloride	0.1	M	8.5
LMB 08	D01	JBS 2	JenaBioScience	13	PEG 4000	22	% w/v		sodium acetate	0.1	M		HEPES sodium salt	0.1	M	7.5
LMB 08	D02	JBS 2	JenaBioScience	14	PEG 4000	25	% w/v		sodium acetate	0.1	M	4.6
LMB 08	D03	JBS 2	JenaBioScience	15	PEG 4000	25	% w/v		magnesium chloride	0.2	M		MES sodium salt	0.1	M	6.5
LMB 08	D04	JBS 2	JenaBioScience	16	PEG 4000	25	% w/v		calcium chloride	0.2	M		tris hydrochloride	0.1	M	8.5
LMB 08	D05	JBS 2	JenaBioScience	17	PEG 4000	30	% w/v
LMB 08	D06	JBS 2	JenaBioScience	18	PEG 4000	30	% w/v		magnesium chloride	0.1	M		sodium acetate	0.1	M	4.6
LMB 08	D07	JBS 2	JenaBioScience	19	PEG 4000	30	% w/v		MES sodium salt	0.1	M	6.5
LMB 08	D08	JBS 2	JenaBioScience	20	PEG 4000	30	% w/v		calcium chloride	0.2	M		HEPES sodium salt	0.1	M	7.5
LMB 08	D09	JBS 2	JenaBioScience	21	PEG 4000	30	% w/v		lithium sulfate	0.2	M		tris hydrochloride	0.1	M	8.5
LMB 08	D10	JBS 2	JenaBioScience	22	PEG 4000	30	% w/v		sodium acetate	0.2	M		tris hydrochloride	0.1	M	8.5
LMB 08	D11	JBS 2	JenaBioScience	23	PEG 4000	30	% w/v		magnesium chloride	0.2	M		tris hydrochloride	0.1	M	8.5
LMB 08	D12	JBS 2	JenaBioScience	24	PEG 4000	35	% w/v
LMB 08	E01	JBS 3	JenaBioScience	1	PEG 4000	8	% w/v		lithium chloride	0.8	M						tris hydrochloride	0.1	M	8.5
LMB 08	E02	JBS 3	JenaBioScience	2	PEG 4000	10	% w/v		2 propanol	20	% w/v
LMB 08	E03	JBS 3	JenaBioScience	3	PEG 4000	10	% w/v		2 propanol	10	% w/v						sodium citrate	0.1	M	5.6
LMB 08	E04	JBS 3	JenaBioScience	4	PEG 4000	10	% w/v		2 propanol	5	% w/v						HEPES sodium salt	0.1	M	7.5
LMB 08	E05	JBS 3	JenaBioScience	5	PEG 4000	10	% w/v		2 propanol	20	% w/v						HEPES sodium salt	0.1	M	7.5
LMB 08	E06	JBS 3	JenaBioScience	6	PEG 4000	12	% w/v		ammonium sulfate	0.2	M		sodium acetate	0.1	M	4.6
LMB 08	E07	JBS 3	JenaBioScience	7	PEG 4000	15	% w/v		ammonium sulfate	0.2	M
LMB 08	E08	JBS 3	JenaBioScience	8	PEG 4000	15	% w/v		ammonium sulfate	0.2	M		sodium citrate	0.1	M	5.6
LMB 08	E09	JBS 3	JenaBioScience	9	PEG 4000	16	% w/v		2 propanol	10	% w/v		ammonium sulfate	0.2	M		HEPES sodium salt	0.1	M	7.5
LMB 08	E10	JBS 3	JenaBioScience	10	PEG 4000	20	% w/v		ammonium sulfate	0.2	M
LMB 08	E11	JBS 3	JenaBioScience	11	PEG 4000	20	% w/v		glycerol	10	% w/v		magnesium sulfate	0.2	M
LMB 08	E12	JBS 3	JenaBioScience	12	PEG 4000	20	% w/v		2 propanol	5	% w/v		sodium citrate	0.1	M
LMB 08	F01	JBS 3	JenaBioScience	13	PEG 4000	20	% w/v		2 propanol	20	% w/v		sodium citrate	0.1	M
LMB 08	F02	JBS 3	JenaBioScience	14	PEG 4000	20	% w/v		sodium chloride	0.6	M		MES sodium salt	0.1	M	6.5
LMB 08	F03	JBS 3	JenaBioScience	15	PEG 4000	20	% w/v		2 propanol	10	% w/v						HEPES sodium salt	0.1	M	7.5
LMB 08	F04	JBS 3	JenaBioScience	16	PEG 4000	22	% w/v		ammonium sulfate	0.2	M		sodium acetate	0.1	M
LMB 08	F05	JBS 3	JenaBioScience	17	PEG 4000	25	% w/v		ammonium sulfate	0.2	M		sodium acetate	0.1	M	4.6
LMB 08	F06	JBS 3	JenaBioScience	18	PEG 4000	25	% w/v		ammonium sulfate	0.2	M		sodium citrate	0.1	M	5.6
LMB 08	F07	JBS 3	JenaBioScience	19	PEG 4000	25	% w/v		lithium sulfate	0.2	M		sodium acetate	0.1	M		HEPES sodium salt	0.1	M	7.5
LMB 08	F08	JBS 3	JenaBioScience	20	PEG 4000	25	% w/v		2 propanol	8	% w/v		sodium acetate	0.1	M
LMB 08	F09	JBS 3	JenaBioScience	21	PEG 4000	30	% w/v		ammonium sulfate	0.2	M
LMB 08	F10	JBS 3	JenaBioScience	22	PEG 4000	30	% w/v		ammonium sulfate	0.2	M		sodium acetate	0.1	M	4.6
LMB 08	F11	JBS 3	JenaBioScience	23	PEG 4000	30	% w/v		ammonium sulfate	0.1	M		sodium citrate	0.1	M	5.6
LMB 08	F12	JBS 3	JenaBioScience	24	PEG 4000	32	% w/v		lithium chloride	0.8	M		tris hydrochloride	0.1	M	8.5
LMB 08	G01	JBS 4	JenaBioScience	1	PEG 5K MME	25	% w/v		lithium sulfate	0.2	M		tris hydrochloride	0.1	M	8.5
LMB 08	G02	JBS 4	JenaBioScience	2	PEG 5K MME	30	% w/v		ammonium sulfate	0.2	M		MES sodium salt	0.1	M	6.5
LMB 08	G03	JBS 4	JenaBioScience	3	PEG 6000	3	% w/v		potassium chloride	0.1	M		tris hydrochloride	0.1	M	8.5
LMB 08	G04	JBS 4	JenaBioScience	4	PEG 6000	10	% w/v		magnesium chloride	0.01	M
LMB 08	G05	JBS 4	JenaBioScience	5	PEG 6000	12	% w/v		sodium chloride	2	M
LMB 08	G06	JBS 4	JenaBioScience	6	PEG 6000	15	% w/v		glycerol	5	% w/v
LMB 08	G07	JBS 4	JenaBioScience	7	PEG 6000	15	% w/v		potassium chloride	0.05	M		magnesium chloride	0.01	M
LMB 08	G08	JBS 4	JenaBioScience	8	PEG 6000	16	% w/v		sodium citrate	0.01	M
LMB 08	G09	JBS 4	JenaBioScience	9	PEG 6000	20	% w/v						imidazole hypochloride	0.05	M	8
LMB 08	G10	JBS 4	JenaBioScience	10	PEG 6000	25	% w/v		lithium chloride	0.1	M		HEPES sodium salt	0.1	M	7.5
LMB 08	G11	JBS 4	JenaBioScience	11	PEG 6000	28	% w/v		lithium chloride	0.5	M						tris hydrochloride	0.1	M	8.5
LMB 08	G12	JBS 4	JenaBioScience	12	PEG 6000	30	% w/v		lithium chloride	1	M		sodium acetate	0.1	M
LMB 08	H01	JBS 4	JenaBioScience	13	PEG 6000	33	% w/v		sodium citrate	0.01	M
LMB 08	H02	JBS 4	JenaBioScience	14	PEG 8000	2	% w/v		lithium sulfate	0.5	M
LMB 08	H03	JBS 4	JenaBioScience	15	PEG 8000	2	% w/v		lithium sulfate	1	M
LMB 08	H04	JBS 4	JenaBioScience	16	PEG 8000	4	% w/v
LMB 08	H05	JBS 4	JenaBioScience	17	PEG 8000	8	% w/v		lithium chloride	0.2	M		magnesium sulfate	0.05	M
LMB 08	H06	JBS 4	JenaBioScience	18	PEG 8000	8	% w/v						tris hydrochloride	0.1	M	8.5
LMB 08	H07	JBS 4	JenaBioScience	19	PEG 8000	10	% w/v		zinc acetate	0.2	M		MES sodium salt	0.1	M	6.5
LMB 08	H08	JBS 4	JenaBioScience	20	PEG 8000	10	% w/v		calcium acetate	0.2	M		HEPES sodium salt	0.1	M	7.5
LMB 08	H09	JBS 4	JenaBioScience	21	PEG 8000	10	% w/v		magnesium acetate	0.05	M		sodium acetate	0.1	M
LMB 08	H10	JBS 4	JenaBioScience	22	PEG 8000	10	% w/v		magnesium acetate	0.2	M
LMB 08	H11	JBS 4	JenaBioScience	23	PEG 8000	10	% w/v		ethylene glycol	10	% w/v						HEPES sodium salt	0.1	M	7.5
LMB 08	H12	JBS 4	JenaBioScience	24	PEG 8000	10	% w/v		PEG 1000	10	% w/v
LMB 09	A01	JBS 5	JenaBioScience	1	PEG 8000	12	% w/v		glycerol	5	% w/v		potassium chloride	0.1	M
LMB 09	A02	JBS 5	JenaBioScience	2	PEG 8000	12	% w/v		glycerol	10	% w/v		potassium chloride	0.5	M
LMB 09	A03	JBS 5	JenaBioScience	3	PEG 8000	15	% w/v		ammonium sulfate	0.2	M
LMB 09	A04	JBS 5	JenaBioScience	4	PEG 8000	15	% w/v		lithium sulfate	0.5	M
LMB 09	A05	JBS 5	JenaBioScience	5	PEG 8000	15	% w/v		sodium acetate	0.2	M		MES sodium salt	0.1	M	6.5
LMB 09	A06	JBS 5	JenaBioScience	6	PEG 8000	15	% w/v		ammonium sulfate	0.05	M		sodium citrate	0.1	M
LMB 09	A07	JBS 5	JenaBioScience	7	PEG 8000	18	% w/v		calcium acetate	0.2	M		HEPES	0.1	M	7.5
LMB 09	A08	JBS 5	JenaBioScience	8	PEG 8000	18	% w/v		2 propanol	2	% w/v		sodium acetate	0.1	M		HEPES sodium salt	0.1	M	7.5
LMB 09	A09	JBS 5	JenaBioScience	9	PEG 8000	18	% w/v		lithium sulfate	0.2	M		tris hydrochloride	0.1	M	8.5
LMB 09	A10	JBS 5	JenaBioScience	10	PEG 8000	20	% w/v						HEPES sodium salt	0.1	M	7.5
LMB 09	A11	JBS 5	JenaBioScience	11	PEG 8000	20	% w/v		magnesium acetate	0.2	M		MES sodium salt	0.1	M	6.5
LMB 09	A12	JBS 5	JenaBioScience	12	PEG 8000	20	% w/v						CHES	0.1	M	9.5
LMB 09	B01	JBS 5	JenaBioScience	13	PEG 8000	22	% w/v		ammonium sulfate	0.2	M		MES sodium salt	0.1	M	6.5
LMB 09	B02	JBS 5	JenaBioScience	14	PEG 8000	25	% w/v		lithium chloride	0.2	M
LMB 09	B03	JBS 5	JenaBioScience	15	PEG 8000	30	% w/v		ammonium sulfate	0.2	M
LMB 09	B04	JBS 5	JenaBioScience	16	PEG 10000	8	% w/v						sodium acetate	0.1	M	4.6
LMB 09	B05	JBS 5	JenaBioScience	17	PEG 10000	14	% w/v						imidazole hypochloride	0.1	M	8
LMB 09	B06	JBS 5	JenaBioScience	18	PEG 10000	16	% w/v						tris hydrochloride	0.1	M	8.5
LMB 09	B07	JBS 5	JenaBioScience	19	PEG 10000	18	% w/v		glycerol	20	% w/v		sodium chloride	0.1	M		tris hydrochloride	0.1	M	8.5
LMB 09	B08	JBS 5	JenaBioScience	20	PEG 10000	20	% w/v						HEPES sodium salt	0.1	M	7.5
LMB 09	B09	JBS 5	JenaBioScience	21	PEG 10000	30	% w/v						tris hydrochloride	0.1	M	8.5
LMB 09	B10	JBS 5	JenaBioScience	22	PEG 20000	10	% w/v						MES sodium salt	0.1	M	6.5
LMB 09	B11	JBS 5	JenaBioScience	23	PEG 20000	17	% w/v		magnesium chloride	0.1	M		tris hydrochloride	0.1	M	8.5
LMB 09	B12	JBS 5	JenaBioScience	24	PEG 20000	20	% w/v
LMB 09	C01	JBS 6	JenaBioScience	1	ammonium sulfate	0.5	M		lithium sulfate	1	M		sodium citrate	0.1	M
LMB 09	C02	JBS 6	JenaBioScience	2	ammonium sulfate	1	M
LMB 09	C03	JBS 6	JenaBioScience	3	ammonium sulfate	1	M						sodium acetate	0.1	M	4.6
LMB 09	C04	JBS 6	JenaBioScience	4	ammonium sulfate	1	M		PEG 400	2	% w/v						HEPES sodium salt	0.1	M	7.5
LMB 09	C05	JBS 6	JenaBioScience	5	ammonium sulfate	1	M						tris hydrochloride	0.1	M	8.5
LMB 09	C06	JBS 6	JenaBioScience	6	ammonium sulfate	1.2	M		2 propanol	3	% w/v		sodium citrate	0.05	M
LMB 09	C07	JBS 6	JenaBioScience	7	ammonium sulfate	1.5	M		glycerol	15	% w/v						tris hydrochloride	0.1	M	8.5
LMB 09	C08	JBS 6	JenaBioScience	8	ammonium sulfate	1.6	M		lithium chloride	0.5	M
LMB 09	C09	JBS 6	JenaBioScience	9	ammonium sulfate	1.6	M		lithium sulfate	1	M
LMB 09	C10	JBS 6	JenaBioScience	10	ammonium sulfate	1.6	M		sodium chloride	0.2	M		HEPES sodium salt	0.1	M	7.5
LMB 09	C11	JBS 6	JenaBioScience	11	ammonium sulfate	1.6	M		PEG 1000	2	% w/v						HEPES sodium salt	0.1	M	7.5
LMB 09	C12	JBS 6	JenaBioScience	12	ammonium sulfate	1.8	M						MES sodium salt	0.1	M	6.5
LMB 09	D01	JBS 6	JenaBioScience	13	ammonium sulfate	2	M		sodium chloride	2	M
LMB 09	D02	JBS 6	JenaBioScience	14	ammonium sulfate	2	M						sodium acetate	0.1	M	4.6
LMB 09	D03	JBS 6	JenaBioScience	15	ammonium sulfate	2	M		PEG 400	5	% w/v						MES sodium salt	0.1	M	6.5
LMB 09	D04	JBS 6	JenaBioScience	16	ammonium sulfate	2	M						tris hydrochloride	0.1	M	8.5
LMB 09	D05	JBS 6	JenaBioScience	17	ammonium sulfate	2.2	M
LMB 09	D06	JBS 6	JenaBioScience	18	ammonium sulfate	2.2	M		glycerol	20	% w/v
LMB 09	D07	JBS 6	JenaBioScience	19	ammonium sulfate	2.4	M		sodium citrate	0.1	M
LMB 09	D08	JBS 6	JenaBioScience	20	ammonium sulfate	3	M		MPD	1	% w/v
LMB 09	D09	JBS 6	JenaBioScience	21	ammonium sulfate	3	M		glycerol	10	% w/v
LMB 09	D10	JBS 6	JenaBioScience	22	ammonium sulfate	3.5	M						HEPES sodium salt	0.1	M	7.5
LMB 09	D11	JBS 6	JenaBioScience	23	ammonium sulfate	3.5	M		MPD	1	% w/v						MES sodium salt	0.1	M	6.5
LMB 09	D12	JBS 6	JenaBioScience	24	ammonium sulfate	3.5	M
LMB 09	E01	JBS 7	JenaBioScience	1	MPD	10	% w/v		sodium citrate	0.1	M		HEPES sodium salt	0.1	M	7.5
LMB 09	E02	JBS 7	JenaBioScience	2	MPD	12	% w/v		magnesium chloride	0.05	M		tris hydrochloride	0.1	M	8.5
LMB 09	E03	JBS 7	JenaBioScience	3	MPD	15	% w/v		calcium chloride	0.02	M		sodium acetate	0.1	M	4.6
LMB 09	E04	JBS 7	JenaBioScience	4	MPD	15	% w/v		PEG 4000	5	% w/v						imidazole hypochloride	0.1	M	8
LMB 09	E05	JBS 7	JenaBioScience	5	MPD	15	% w/v		ammonium acetate	0.2	M		sodium citrate	0.1	M	5.6
LMB 09	E06	JBS 7	JenaBioScience	6	MPD	15	% w/v		magnesium acetate	0.2	M		MES sodium salt	0.1	M	6.5
LMB 09	E07	JBS 7	JenaBioScience	7	MPD	15	% w/v		sodium citrate	0.2	M		HEPES sodium salt	0.1	M	7.5
LMB 09	E08	JBS 7	JenaBioScience	8	MPD	20	% w/v		sodium citrate	0.1	M		HEPES sodium salt	0.1	M	7.5
LMB 09	E09	JBS 7	JenaBioScience	9	MPD	20	% w/v						imidazole hypochloride	0.1	M	8
LMB 09	E10	JBS 7	JenaBioScience	10	MPD	20	% w/v		glycerol	4	% w/v		sodium chloride	0.2	M
LMB 09	E11	JBS 7	JenaBioScience	11	MPD	30	% w/v		calcium chloride	0.02	M		sodium acetate	0.1	M	4.6
LMB 09	E12	JBS 7	JenaBioScience	12	MPD	30	% w/v		ammonium acetate	0.2	M		sodium citrate	0.1	M	5.6
LMB 09	F01	JBS 7	JenaBioScience	13	MPD	30	% w/v		magnesium acetate	0.2	M		MES sodium salt	0.1	M	6.5
LMB 09	F02	JBS 7	JenaBioScience	14	MPD	30	% w/v		ammonium sulfate	0.5	M		HEPES sodium salt	0.1	M	7.5
LMB 09	F03	JBS 7	JenaBioScience	15	MPD	30	% w/v		sodium citrate	0.2	M		HEPES sodium salt	0.1	M	7.5
LMB 09	F04	JBS 7	JenaBioScience	16	MPD	30	% w/v		PEG 4000	5	% w/v						HEPES sodium salt	0.1	M	7.5
LMB 09	F05	JBS 7	JenaBioScience	17	MPD	30	% w/v		PEG 4000	10	% w/v						imidazole hypochloride	0.1	M	8
LMB 09	F06	JBS 7	JenaBioScience	18	MPD	30	% w/v		ethanol	20	% w/v
LMB 09	F07	JBS 7	JenaBioScience	19	MPD	35	% w/v
LMB 09	F08	JBS 7	JenaBioScience	20	MPD	35	% w/v						imidazole hypochloride	0.1	M	8
LMB 09	F09	JBS 7	JenaBioScience	21	MPD	40	% w/v						tris hydrochloride	0.1	M	8.5
LMB 09	F10	JBS 7	JenaBioScience	22	MPD	47	% w/v						HEPES sodium salt	0.1	M	7.5
LMB 09	F11	JBS 7	JenaBioScience	23	MPD	47	% w/v		tert butanol	2	% w/v
LMB 09	F12	JBS 7	JenaBioScience	24	MPD	50	% w/v
LMB 09	G01	JBS 8	JenaBioScience	1	MPD	50	% w/v		ethanol	15	% w/v		sodium acetate	0.01	M
LMB 09	G02	JBS 8	JenaBioScience	2	MPD	50	% w/v		2 propanol	20	% w/v		sodium chloride	0.05	M		sodium acetate	0.05	M
LMB 09	G03	JBS 8	JenaBioScience	3	MPD	50	% w/v		ammonium phosphate dihydrogen	0.1	M		tris hydrochloride	0.1	M	8.5
LMB 09	G04	JBS 8	JenaBioScience	4	MPD	55	% w/v
LMB 09	G05	JBS 8	JenaBioScience	5	MPD	60	% w/v		calcium chloride	0.01	M		sodium acetate	0.1	M	4.6
LMB 09	G06	JBS 8	JenaBioScience	6	MPD	60	% w/v		sodium acetate	0.02	M
LMB 09	G07	JBS 8	JenaBioScience	7	MPD	70	% w/v						MES sodium salt	0.1	M	6.5
LMB 09	G08	JBS 8	JenaBioScience	8	MPD	70	% w/v						tris hydrochloride	0.1	M	8.5
LMB 09	G09	JBS 8	JenaBioScience	9	methanol	20	% w/v		calcium chloride	0.01	M		tris hydrochloride	0.1	M	8.5
LMB 09	G10	JBS 8	JenaBioScience	10	ethanol	2	% w/v						tris hydrochloride	0.1	M	8.5
LMB 09	G11	JBS 8	JenaBioScience	11	ethanol	5	% w/v		MPD	5	% w/v						HEPES sodium salt	0.1	M	7.5
LMB 09	G12	JBS 8	JenaBioScience	12	ethanol	5	% w/v		MPD	5	% w/v		sodium chloride	0.2	M		tris hydrochloride	0.1	M	8.5
LMB 09	H01	JBS 8	JenaBioScience	13	ethanol	10	% w/v						tris hydrochloride	0.1	M	8.5
LMB 09	H02	JBS 8	JenaBioScience	14	ethanol	12	% w/v		PEG 400	4	% w/v						sodium acetate	0.1	M	4.6
LMB 09	H03	JBS 8	JenaBioScience	15	ethanol	14	% w/v		glycerol	5	% w/v						tris hydrochloride	0.1	M	8.5
LMB 09	H04	JBS 8	JenaBioScience	16	ethanol	18	% w/v						tris hydrochloride	0.1	M	8.5
LMB 09	H05	JBS 8	JenaBioScience	17	ethanol	20	% w/v
LMB 09	H06	JBS 8	JenaBioScience	18	ethanol	20	% w/v		glycerol	10	% w/v
LMB 09	H07	JBS 8	JenaBioScience	19	ethanol	30	% w/v		PEG 6000	10	% w/v		sodium acetate	0.1	M
LMB 09	H08	JBS 8	JenaBioScience	20	ethanol	45	% w/v
LMB 09	H09	JBS 8	JenaBioScience	21	ethanol	50	% w/v		sodium acetate	0.01	M
LMB 09	H10	JBS 8	JenaBioScience	22	ethanol	60	% w/v		PEG 6000	1.5	% w/v		sodium acetate	0.05	M
LMB 09	H11	JBS 8	JenaBioScience	23	ethanol	60	% w/v		sodium chloride	0.1	M
LMB 09	H12	JBS 8	JenaBioScience	24	2 propanol	2	% w/v		magnesium sulfate	0.01	M		tris hydrochloride	0.1	M	8.5
LMB 10	A01	JBS 9	JenaBioScience	1	2 propanol	5	% w/v		HEPES sodium salt	0.1	M	7.5
LMB 10	A02	JBS 9	JenaBioScience	2	2 propanol	10	% w/v		calcium chloride	0.2	M		sodium acetate	0.1	M	4.6
LMB 10	A03	JBS 9	JenaBioScience	3	2 propanol	10	% w/v		sodium citrate	0.2	M		HEPES sodium salt	0.1	M	7.5
LMB 10	A04	JBS 9	JenaBioScience	4	2 propanol	10	% w/v		magnesium chloride	0.01	M		tris hydrochloride	0.1	M	8.5
LMB 10	A05	JBS 9	JenaBioScience	5	2 propanol	12	% w/v		sodium chloride	0.05	M		tris hydrochloride	0.1	M	8.5
LMB 10	A06	JBS 9	JenaBioScience	6	2 propanol	15	% w/v		sodium citrate	0.2	M		MES sodium salt	0.1	M	6.5
LMB 10	A07	JBS 9	JenaBioScience	7	2 propanol	15	% w/v		sodium citrate	0.2	M		HEPES sodium salt	0.1	M	7.5
LMB 10	A08	JBS 9	JenaBioScience	8	2 propanol	15	% w/v		magnesium chloride	0.2	M		HEPES sodium salt	0.1	M	7.5
LMB 10	A09	JBS 9	JenaBioScience	9	2 propanol	15	% w/v		ammonium acetate	0.2	M		tris hydrochloride	0.1	M	8.5
LMB 10	A10	JBS 9	JenaBioScience	10	2 propanol	20	% w/v		calcium chloride	0.2	M		sodium acetate	0.1	M	4.6
LMB 10	A11	JBS 9	JenaBioScience	11	2 propanol	20	% w/v		sodium citrate	0.2	M		HEPES sodium salt	0.1	M	7.5
LMB 10	A12	JBS 9	JenaBioScience	12	2 propanol	25	% w/v		magnesium chloride	0.1	M		HEPES sodium salt	0.1	M	7.5
LMB 10	B01	JBS 9	JenaBioScience	13	2 propanol	30	% w/v		sodium citrate	0.2	M		MES sodium salt	0.1	M	6.5
LMB 10	B02	JBS 9	JenaBioScience	14	2 propanol	30	% w/v		magnesium chloride	0.2	M		HEPES sodium salt	0.1	M	7.5
LMB 10	B03	JBS 9	JenaBioScience	15	2 propanol	30	% w/v		ammonium acetate	0.2	M		tris hydrochloride	0.1	M	8.5
LMB 10	B04	JBS 9	JenaBioScience	16	tert butanol	25	% w/v		calcium chloride	0.1	M		tris hydrochloride	0.1	M	8.5
LMB 10	B05	JBS 9	JenaBioScience	17	tert butanol	35	% w/v		sodium citrate	0.1	M	5.6
LMB 10	B06	JBS 9	JenaBioScience	18	ammonium phosphate dihydrogen	0.2	M
LMB 10	B07	JBS 9	JenaBioScience	19	sodium potassium tartrate	0.2	M
LMB 10	B08	JBS 9	JenaBioScience	20	magnesium acetate	0.2	M
LMB 10	B09	JBS 9	JenaBioScience	21	ammonium phosphate dihydrogen	0.4	M
LMB 10	B10	JBS 9	JenaBioScience	22	sodium potassium tartrate	0.4	M
LMB 10	B11	JBS 9	JenaBioScience	23	sodium potassium tartrate	0.4	M		tris hydrochloride	0.1	M	8.5
LMB 10	B12	JBS 9	JenaBioScience	24	ammonium phosphate dihydrogen	0.5	M		sodium citrate	0.2	M
LMB 10	C01	JBS 10	JenaBioScience	1	sodium acetate	0.5	M		imidazole hypochloride	0.1	M	8
LMB 10	C02	JBS 10	JenaBioScience	2	sodium citrate	0.7	M		HEPES sodium salt	0.1	M	7.5
LMB 10	C03	JBS 10	JenaBioScience	3	lithium sulfate	0.7	M		tris hydrochloride	0.1	M	8.5
LMB 10	C04	JBS 10	JenaBioScience	4	sodium potassium tartrate	0.8	M		HEPES sodium salt	0.1	M	7.5
LMB 10	C05	JBS 10	JenaBioScience	5	ammonium phosphate dihydrogen	1	M		sodium citrate	0.1	M	5.6
LMB 10	C06	JBS 10	JenaBioScience	6	ammonium phosphate dihydrogen	1	M		tris hydrochloride	0.1	M	8.5
LMB 10	C07	JBS 10	JenaBioScience	7	lithium sulfate	1	M		nickel (II) chloride	0.01	M		tris hydrochloride	0.1	M	8.5
LMB 10	C08	JBS 10	JenaBioScience	8	sodium acetate	1	M		imidazole hypochloride	0.1	M	8
LMB 10	C09	JBS 10	JenaBioScience	9	sodium formate	1	M		sodium acetate	0.1	M	4.6
LMB 10	C10	JBS 10	JenaBioScience	10	sodium acetate	1.4	M		MES sodium salt	0.1	M	6.5
LMB 10	C11	JBS 10	JenaBioScience	11	sodium citrate	1.4	M		HEPES sodium salt	0.1	M	7.5
LMB 10	C12	JBS 10	JenaBioScience	12	lithium sulfate	1.5	M		tris hydrochloride	0.1	M	8.5
LMB 10	D01	JBS 10	JenaBioScience	13	sodium citrate	1.5	M					6.5
LMB 10	D02	JBS 10	JenaBioScience	14	magnesium sulfate	1.6	M		MES sodium salt	0.1	M	6.5
LMB 10	D03	JBS 10	JenaBioScience	15	sodium potassium tartrate	1.6	M		MES sodium salt	0.1	M	6.5
LMB 10	D04	JBS 10	JenaBioScience	16	ammonium formate	2	M		MES sodium salt	0.1	M	6.5
LMB 10	D05	JBS 10	JenaBioScience	17	ammonium phosphate dihydrogen	2	M		tris hydrochloride	0.1	M	8.5
LMB 10	D06	JBS 10	JenaBioScience	18	sodium formate	2	M
LMB 10	D07	JBS 10	JenaBioScience	19	magnesium chloride	2	M		tris hydrochloride	0.1	M	8.5
LMB 10	D08	JBS 10	JenaBioScience	20	sodium chloride	2	M		sodium acetate	0.2	M		MES sodium salt	0.1	M	6.5
LMB 10	D09	JBS 10	JenaBioScience	21	sodium formate	2	M		sodium acetate	0.1	M	4.6
LMB 10	D10	JBS 10	JenaBioScience	22	ammonium phosphate dihydrogen	1	M		glycerol	30	% w/v		tris hydrochloride	0.1	M	8.5
LMB 10	D11	JBS 10	JenaBioScience	23	sodium chloride	4	M		HEPES sodium salt	0.1	M	7.5
LMB 10	D12	JBS 10	JenaBioScience	24	sodium formate	3	M
LMB 10	E01	Clear Strategy 1 pH4.5	MDL	1	sodium acetate	0.3	M		PEG 2000 MME	25	% w/v		sodium acetate	0.1	M	4.5
LMB 10	E02	Clear Strategy 1 pH4.5	MDL	2	lithium sulfate	0.2	M		PEG 2000 MME	25	% w/v		sodium acetate	0.1	M	4.5
LMB 10	E03	Clear Strategy 1 pH4.5	MDL	3	magnesium chloride	0.2	M		PEG 2000 MME	25	% w/v		sodium acetate	0.1	M	4.5
LMB 10	E04	Clear Strategy 1 pH4.5	MDL	4	potassium bromide	0.2	M		PEG 2000 MME	25	% w/v		sodium acetate	0.1	M	4.5
LMB 10	E05	Clear Strategy 1 pH4.5	MDL	5	potassium thiocyanate	0.2	M		PEG 2000 MME	25	% w/v		sodium acetate	0.1	M	4.5
LMB 10	E06	Clear Strategy 1 pH4.5	MDL	6	sodium formate	0.8	M		PEG 2000 MME	25	% w/v		sodium acetate	0.1	M	4.5
LMB 10	E07	Clear Strategy 1 pH4.5	MDL	7	sodium acetate	0.3	M		PEG 4000	15	% w/v		sodium acetate	0.1	M	4.5
LMB 10	E08	Clear Strategy 1 pH4.5	MDL	8	lithium sulfate	0.2	M		PEG 4000	15	% w/v		sodium acetate	0.1	M	4.5
LMB 10	E09	Clear Strategy 1 pH4.5	MDL	9	magnesium chloride	0.2	M		PEG 4000	15	% w/v		sodium acetate	0.1	M	4.5
LMB 10	E10	Clear Strategy 1 pH4.5	MDL	10	potassium bromide	0.2	M		PEG 4000	15	% w/v		sodium acetate	0.1	M	4.5
LMB 10	E11	Clear Strategy 1 pH4.5	MDL	11	potassium thiocyanate	0.2	M		PEG 4000	15	% w/v		sodium acetate	0.1	M	4.5
LMB 10	E12	Clear Strategy 1 pH4.5	MDL	12	sodium formate	0.8	M		PEG 4000	15	% w/v		sodium acetate	0.1	M	4.5
LMB 10	F01	Clear Strategy 1 pH4.5	MDL	13	sodium acetate	0.3	M		PEG 8000	10	% w/v		PEG 1000	10	% w/v		sodium acetate	0.1	M	4.5
LMB 10	F02	Clear Strategy 1 pH4.5	MDL	14	lithium sulfate	0.2	M		PEG 8000	10	% w/v		PEG 1000	10	% w/v		sodium acetate	0.1	M	4.5
LMB 10	F03	Clear Strategy 1 pH4.5	MDL	15	magnesium chloride	0.2	M		PEG 8000	10	% w/v		PEG 1000	10	% w/v		sodium acetate	0.1	M	4.5
LMB 10	F04	Clear Strategy 1 pH4.5	MDL	16	potassium bromide	0.2	M		PEG 8000	10	% w/v		PEG 1000	10	% w/v		sodium acetate	0.1	M	4.5
LMB 10	F05	Clear Strategy 1 pH4.5	MDL	17	potassium thiocyanate	0.2	M		PEG 8000	10	% w/v		PEG 1000	10	% w/v		sodium acetate	0.1	M	4.5
LMB 10	F06	Clear Strategy 1 pH4.5	MDL	18	sodium formate	0.8	M		PEG 8000	10	% w/v		PEG 1000	10	% w/v		sodium acetate	0.1	M	4.5
LMB 10	F07	Clear Strategy 1 pH4.5	MDL	19	sodium acetate	0.3	M		PEG 20000	8	% w/v		PEG 550 MME	8	% w/v		sodium acetate	0.1	M	4.5
LMB 10	F08	Clear Strategy 1 pH4.5	MDL	20	lithium sulfate	0.2	M		PEG 20000	8	% w/v		PEG 550 MME	8	% w/v		sodium acetate	0.1	M	4.5
LMB 10	F09	Clear Strategy 1 pH4.5	MDL	21	magnesium chloride	0.2	M		PEG 20000	8	% w/v		PEG 550 MME	8	% w/v		sodium acetate	0.1	M	4.5
LMB 10	F10	Clear Strategy 1 pH4.5	MDL	22	potassium bromide	0.2	M		PEG 20000	8	% w/v		PEG 550 MME	8	% w/v		sodium acetate	0.1	M	4.5
LMB 10	F11	Clear Strategy 1 pH4.5	MDL	23	potassium thiocyanate	0.2	M		PEG 20000	8	% w/v		PEG 550 MME	8	% w/v		sodium acetate	0.1	M	4.5
LMB 10	F12	Clear Strategy 1 pH4.5	MDL	24	sodium formate	0.8	M		PEG 20000	8	% w/v		PEG 550 MME	8	% w/v		sodium acetate	0.1	M	4.5
LMB 10	G01	Clear Strategy 1 pH5.5	MDL	1	sodium acetate	0.3	M		PEG 2000 MME	25	% w/v		sodium acetate	0.1	M	5.5
LMB 10	G02	Clear Strategy 1 pH5.5	MDL	2	lithium sulfate	0.2	M		PEG 2000 MME	25	% w/v		sodium acetate	0.1	M	5.5
LMB 10	G03	Clear Strategy 1 pH5.5	MDL	3	magnesium chloride	0.2	M		PEG 2000 MME	25	% w/v		sodium acetate	0.1	M	5.5
LMB 10	G04	Clear Strategy 1 pH5.5	MDL	4	potassium bromide	0.2	M		PEG 2000 MME	25	% w/v		sodium acetate	0.1	M	5.5
LMB 10	G05	Clear Strategy 1 pH5.5	MDL	5	potassium thiocyanate	0.2	M		PEG 2000 MME	25	% w/v		sodium acetate	0.1	M	5.5
LMB 10	G06	Clear Strategy 1 pH5.5	MDL	6	sodium formate	0.8	M		PEG 2000 MME	25	% w/v		sodium acetate	0.1	M	5.5
LMB 10	G07	Clear Strategy 1 pH5.5	MDL	7	sodium acetate	0.3	M		PEG 4000	15	% w/v		sodium acetate	0.1	M	5.5
LMB 10	G08	Clear Strategy 1 pH5.5	MDL	8	lithium sulfate	0.2	M		PEG 4000	15	% w/v		sodium acetate	0.1	M	5.5
LMB 10	G09	Clear Strategy 1 pH5.5	MDL	9	magnesium chloride	0.2	M		PEG 4000	15	% w/v		sodium acetate	0.1	M	5.5
LMB 10	G10	Clear Strategy 1 pH5.5	MDL	10	potassium bromide	0.2	M		PEG 4000	15	% w/v		sodium acetate	0.1	M	5.5
LMB 10	G11	Clear Strategy 1 pH5.5	MDL	11	potassium thiocyanate	0.2	M		PEG 4000	15	% w/v		sodium acetate	0.1	M	5.5
LMB 10	G12	Clear Strategy 1 pH5.5	MDL	12	sodium formate	0.8	M		PEG 4000	15	% w/v		sodium acetate	0.1	M	5.5
LMB 10	H01	Clear Strategy 1 pH5.5	MDL	13	sodium acetate	0.3	M		PEG 8000	10	% w/v		PEG 1000	10	% w/v		sodium acetate	0.1	M	5.5
LMB 10	H02	Clear Strategy 1 pH5.5	MDL	14	lithium sulfate	0.2	M		PEG 8000	10	% w/v		PEG 1000	10	% w/v		sodium acetate	0.1	M	5.5
LMB 10	H03	Clear Strategy 1 pH5.5	MDL	15	magnesium chloride	0.2	M		PEG 8000	10	% w/v		PEG 1000	10	% w/v		sodium acetate	0.1	M	5.5
LMB 10	H04	Clear Strategy 1 pH5.5	MDL	16	potassium bromide	0.2	M		PEG 8000	10	% w/v		PEG 1000	10	% w/v		sodium acetate	0.1	M	5.5
LMB 10	H05	Clear Strategy 1 pH5.5	MDL	17	potassium thiocyanate	0.2	M		PEG 8000	10	% w/v		PEG 1000	10	% w/v		sodium acetate	0.1	M	5.5
LMB 10	H06	Clear Strategy 1 pH5.5	MDL	18	sodium formate	0.8	M		PEG 8000	10	% w/v		PEG 1000	10	% w/v		sodium acetate	0.1	M	5.5
LMB 10	H07	Clear Strategy 1 pH5.5	MDL	19	sodium acetate	0.3	M		PEG 20000	8	% w/v		PEG 550 MME	8	% w/v		sodium acetate	0.1	M	5.5
LMB 10	H08	Clear Strategy 1 pH5.5	MDL	20	lithium sulfate	0.2	M		PEG 20000	8	% w/v		PEG 550 MME	8	% w/v		sodium acetate	0.1	M	5.5
LMB 10	H09	Clear Strategy 1 pH5.5	MDL	21	magnesium chloride	0.2	M		PEG 20000	8	% w/v		PEG 550 MME	8	% w/v		sodium acetate	0.1	M	5.5
LMB 10	H10	Clear Strategy 1 pH5.5	MDL	22	potassium bromide	0.2	M		PEG 20000	8	% w/v		PEG 550 MME	8	% w/v		sodium acetate	0.1	M	5.5
LMB 10	H11	Clear Strategy 1 pH5.5	MDL	23	potassium thiocyanate	0.2	M		PEG 20000	8	% w/v		PEG 550 MME	8	% w/v		sodium acetate	0.1	M	5.5
LMB 10	H12	Clear Strategy 1 pH5.5	MDL	24	sodium formate	0.8	M		PEG 20000	8	% w/v		PEG 550 MME	8	% w/v		sodium acetate	0.1	M	5.5
LMB 11	A01	Clear Strategy 1 pH6.5	MDL	1	sodium acetate	0.3	M		PEG 2000 MME	25	% w/v		sodium cacodylate	0.1	M	6.5
LMB 11	A02	Clear Strategy 1 pH6.5	MDL	2	lithium sulfate	0.2	M		PEG 2000 MME	25	% w/v		sodium cacodylate	0.1	M	6.5
LMB 11	A03	Clear Strategy 1 pH6.5	MDL	3	magnesium chloride	0.2	M		PEG 2000 MME	25	% w/v		sodium cacodylate	0.1	M	6.5
LMB 11	A04	Clear Strategy 1 pH6.5	MDL	4	potassium bromide	0.2	M		PEG 2000 MME	25	% w/v		sodium cacodylate	0.1	M	6.5
LMB 11	A05	Clear Strategy 1 pH6.5	MDL	5	potassium thiocyanate	0.2	M		PEG 2000 MME	25	% w/v		sodium cacodylate	0.1	M	6.5
LMB 11	A06	Clear Strategy 1 pH6.5	MDL	6	sodium formate	0.8	M		PEG 2000 MME	25	% w/v		sodium cacodylate	0.1	M	6.5
LMB 11	A07	Clear Strategy 1 pH6.5	MDL	7	sodium acetate	0.3	M		PEG 4000	15	% w/v		sodium cacodylate	0.1	M	6.5
LMB 11	A08	Clear Strategy 1 pH6.5	MDL	8	lithium sulfate	0.2	M		PEG 4000	15	% w/v		sodium cacodylate	0.1	M	6.5
LMB 11	A09	Clear Strategy 1 pH6.5	MDL	9	magnesium chloride	0.2	M		PEG 4000	15	% w/v		sodium cacodylate	0.1	M	6.5
LMB 11	A10	Clear Strategy 1 pH6.5	MDL	10	potassium bromide	0.2	M		PEG 4000	15	% w/v		sodium cacodylate	0.1	M	6.5
LMB 11	A11	Clear Strategy 1 pH6.5	MDL	11	potassium thiocyanate	0.2	M		PEG 4000	15	% w/v		sodium cacodylate	0.1	M	6.5
LMB 11	A12	Clear Strategy 1 pH6.5	MDL	12	sodium formate	0.8	M		PEG 4000	15	% w/v		sodium cacodylate	0.1	M	6.5
LMB 11	B01	Clear Strategy 1 pH6.5	MDL	13	sodium acetate	0.3	M		PEG 8000	10	% w/v		PEG 1000	10	% w/v		sodium cacodylate	0.1	M	6.5
LMB 11	B02	Clear Strategy 1 pH6.5	MDL	14	lithium sulfate	0.2	M		PEG 8000	10	% w/v		PEG 1000	10	% w/v		sodium cacodylate	0.1	M	6.5
LMB 11	B03	Clear Strategy 1 pH6.5	MDL	15	magnesium chloride	0.2	M		PEG 8000	10	% w/v		PEG 1000	10	% w/v		sodium cacodylate	0.1	M	6.5
LMB 11	B04	Clear Strategy 1 pH6.5	MDL	16	potassium bromide	0.2	M		PEG 8000	10	% w/v		PEG 1000	10	% w/v		sodium cacodylate	0.1	M	6.5
LMB 11	B05	Clear Strategy 1 pH6.5	MDL	17	potassium thiocyanate	0.2	M		PEG 8000	10	% w/v		PEG 1000	10	% w/v		sodium cacodylate	0.1	M	6.5
LMB 11	B06	Clear Strategy 1 pH6.5	MDL	18	sodium formate	0.8	M		PEG 8000	10	% w/v		PEG 1000	10	% w/v		sodium cacodylate	0.1	M	6.5
LMB 11	B07	Clear Strategy 1 pH6.5	MDL	19	sodium acetate	0.3	M		PEG 20000	8	% w/v		PEG 550 MME	8	% v/v		sodium cacodylate	0.1	M	6.5
LMB 11	B08	Clear Strategy 1 pH6.5	MDL	20	lithium sulfate	0.2	M		PEG 20000	8	% w/v		PEG 550 MME	8	% v/v		sodium cacodylate	0.1	M	6.5
LMB 11	B09	Clear Strategy 1 pH6.5	MDL	21	magnesium chloride	0.2	M		PEG 20000	8	% w/v		PEG 550 MME	8	% v/v		sodium cacodylate	0.1	M	6.5
LMB 11	B10	Clear Strategy 1 pH6.5	MDL	22	potassium bromide	0.2	M		PEG 20000	8	% w/v		PEG 550 MME	8	% v/v		sodium cacodylate	0.1	M	6.5
LMB 11	B11	Clear Strategy 1 pH6.5	MDL	23	potassium thiocyanate	0.2	M		PEG 20000	8	% w/v		PEG 550 MME	8	% v/v		sodium cacodylate	0.1	M	6.5
LMB 11	B12	Clear Strategy 1 pH6.5	MDL	24	sodium formate	0.8	M		PEG 20000	8	% w/v		PEG 550 MME	8	% v/v		sodium cacodylate	0.1	M	6.5
LMB 11	C01	Clear Strategy 1 pH7.5	MDL	1	sodium acetate	0.3	M		PEG 2000 MME	25	% w/v		tris	0.1	M	7.5
LMB 11	C02	Clear Strategy 1 pH7.5	MDL	2	lithium sulfate	0.2	M		PEG 2000 MME	25	% w/v		tris	0.1	M	7.5
LMB 11	C03	Clear Strategy 1 pH7.5	MDL	3	magnesium chloride	0.2	M		PEG 2000 MME	25	% w/v		tris	0.1	M	7.5
LMB 11	C04	Clear Strategy 1 pH7.5	MDL	4	potassium bromide	0.2	M		PEG 2000 MME	25	% w/v		tris	0.1	M	7.5
LMB 11	C05	Clear Strategy 1 pH7.5	MDL	5	potassium thiocyanate	0.2	M		PEG 2000 MME	25	% w/v		tris	0.1	M	7.5
LMB 11	C06	Clear Strategy 1 pH7.5	MDL	6	sodium formate	0.8	M		PEG 2000 MME	25	% w/v		tris	0.1	M	7.5
LMB 11	C07	Clear Strategy 1 pH7.5	MDL	7	sodium acetate	0.3	M		PEG 4000	15	% w/v		tris	0.1	M	7.5
LMB 11	C08	Clear Strategy 1 pH7.5	MDL	8	lithium sulfate	0.2	M		PEG 4000	15	% w/v		tris	0.1	M	7.5
LMB 11	C09	Clear Strategy 1 pH7.5	MDL	9	magnesium chloride	0.2	M		PEG 4000	15	% w/v		tris	0.1	M	7.5
LMB 11	C10	Clear Strategy 1 pH7.5	MDL	10	potassium bromide	0.2	M		PEG 4000	15	% w/v		tris	0.1	M	7.5
LMB 11	C11	Clear Strategy 1 pH7.5	MDL	11	potassium thiocyanate	0.2	M		PEG 4000	15	% w/v		tris	0.1	M	7.5
LMB 11	C12	Clear Strategy 1 pH7.5	MDL	12	sodium formate	0.8	M		PEG 4000	15	% w/v		tris	0.1	M	7.5
LMB 11	D01	Clear Strategy 1 pH7.5	MDL	13	sodium acetate	0.3	M		PEG 8000	10	% w/v		PEG 1000	10	% w/v		tris	0.1	M	7.5
LMB 11	D02	Clear Strategy 1 pH7.5	MDL	14	lithium sulfate	0.2	M		PEG 8000	10	% w/v		PEG 1000	10	% w/v		tris	0.1	M	7.5
LMB 11	D03	Clear Strategy 1 pH7.5	MDL	15	magnesium chloride	0.2	M		PEG 8000	10	% w/v		PEG 1000	10	% w/v		tris	0.1	M	7.5
LMB 11	D04	Clear Strategy 1 pH7.5	MDL	16	potassium bromide	0.2	M		PEG 8000	10	% w/v		PEG 1000	10	% w/v		tris	0.1	M	7.5
LMB 11	D05	Clear Strategy 1 pH7.5	MDL	17	potassium thiocyanate	0.2	M		PEG 8000	10	% w/v		PEG 1000	10	% w/v		tris	0.1	M	7.5
LMB 11	D06	Clear Strategy 1 pH7.5	MDL	18	sodium formate	0.8	M		PEG 8000	10	% w/v		PEG 1000	10	% w/v		tris	0.1	M	7.5
LMB 11	D07	Clear Strategy 1 pH7.5	MDL	19	sodium acetate	0.3	M		PEG 20000	8	% w/v		PEG 550 MME	8	% v/v		tris	0.1	M	7.5
LMB 11	D08	Clear Strategy 1 pH7.5	MDL	20	lithium sulfate	0.2	M		PEG 20000	8	% w/v		PEG 550 MME	8	% v/v		tris	0.1	M	7.5
LMB 11	D09	Clear Strategy 1 pH7.5	MDL	21	magnesium chloride	0.2	M		PEG 20000	8	% w/v		PEG 550 MME	8	% v/v		tris	0.1	M	7.5
LMB 11	D10	Clear Strategy 1 pH7.5	MDL	22	potassium bromide	0.2	M		PEG 20000	8	% w/v		PEG 550 MME	8	% v/v		tris	0.1	M	7.5
LMB 11	D11	Clear Strategy 1 pH7.5	MDL	23	potassium thiocyanate	0.2	M		PEG 20000	8	% w/v		PEG 550 MME	8	% v/v		tris	0.1	M	7.5
LMB 11	D12	Clear Strategy 1 pH7.5	MDL	24	sodium formate	0.8	M		PEG 20000	8	% w/v		PEG 550 MME	8	% v/v		tris	0.1	M	7.5
LMB 11	E01	Clear Strategy 1 pH8.5	MDL	1	sodium acetate	0.3	M		PEG 2000 MME	25	% w/v		tris	0.1	M	8.5
LMB 11	E02	Clear Strategy 1 pH8.5	MDL	2	lithium sulfate	0.2	M		PEG 2000 MME	25	% w/v		tris	0.1	M	8.5
LMB 11	E03	Clear Strategy 1 pH8.5	MDL	3	magnesium chloride	0.2	M		PEG 2000 MME	25	% w/v		tris	0.1	M	8.5
LMB 11	E04	Clear Strategy 1 pH8.5	MDL	4	potassium bromide	0.2	M		PEG 2000 MME	25	% w/v		tris	0.1	M	8.5
LMB 11	E05	Clear Strategy 1 pH8.5	MDL	5	potassium thiocyanate	0.2	M		PEG 2000 MME	25	% w/v		tris	0.1	M	8.5
LMB 11	E06	Clear Strategy 1 pH8.5	MDL	6	sodium formate	0.8	M		PEG 2000 MME	25	% w/v		tris	0.1	M	8.5
LMB 11	E07	Clear Strategy 1 pH8.5	MDL	7	sodium acetate	0.3	M		PEG 4000	15	% w/v		tris	0.1	M	8.5
LMB 11	E08	Clear Strategy 1 pH8.5	MDL	8	lithium sulfate	0.2	M		PEG 4000	15	% w/v		tris	0.1	M	8.5
LMB 11	E09	Clear Strategy 1 pH8.5	MDL	9	magnesium chloride	0.2	M		PEG 4000	15	% w/v		tris	0.1	M	8.5
LMB 11	E10	Clear Strategy 1 pH8.5	MDL	10	potassium bromide	0.2	M		PEG 4000	15	% w/v		tris	0.1	M	8.5
LMB 11	E11	Clear Strategy 1 pH8.5	MDL	11	potassium thiocyanate	0.2	M		PEG 4000	15	% w/v		tris	0.1	M	8.5
LMB 11	E12	Clear Strategy 1 pH8.5	MDL	12	sodium formate	0.8	M		PEG 4000	15	% w/v		tris	0.1	M	8.5
LMB 11	F01	Clear Strategy 1 pH8.5	MDL	13	sodium acetate	0.3	M		PEG 8000	10	% w/v		PEG 1000	10	% w/v		tris	0.1	M	8.5
LMB 11	F02	Clear Strategy 1 pH8.5	MDL	14	lithium sulfate	0.2	M		PEG 8000	10	% w/v		PEG 1000	10	% w/v		tris	0.1	M	8.5
LMB 11	F03	Clear Strategy 1 pH8.5	MDL	15	magnesium chloride	0.2	M		PEG 8000	10	% w/v		PEG 1000	10	% w/v		tris	0.1	M	8.5
LMB 11	F04	Clear Strategy 1 pH8.5	MDL	16	potassium bromide	0.2	M		PEG 8000	10	% w/v		PEG 1000	10	% w/v		tris	0.1	M	8.5
LMB 11	F05	Clear Strategy 1 pH8.5	MDL	17	potassium thiocyanate	0.2	M		PEG 8000	10	% w/v		PEG 1000	10	% w/v		tris	0.1	M	8.5
LMB 11	F06	Clear Strategy 1 pH8.5	MDL	18	sodium formate	0.8	M		PEG 8000	10	% w/v		PEG 1000	10	% w/v		tris	0.1	M	8.5
LMB 11	F07	Clear Strategy 1 pH8.5	MDL	19	sodium acetate	0.3	M		PEG 20000	8	% w/v		PEG 550 MME	8	% v/v		tris	0.1	M	8.5
LMB 11	F08	Clear Strategy 1 pH8.5	MDL	20	lithium sulfate	0.2	M		PEG 20000	8	% w/v		PEG 550 MME	8	% v/v		tris	0.1	M	8.5
LMB 11	F09	Clear Strategy 1 pH8.5	MDL	21	magnesium chloride	0.2	M		PEG 20000	8	% w/v		PEG 550 MME	8	% v/v		tris	0.1	M	8.5
LMB 11	F10	Clear Strategy 1 pH8.5	MDL	22	potassium bromide	0.2	M		PEG 20000	8	% w/v		PEG 550 MME	8	% v/v		tris	0.1	M	8.5
LMB 11	F11	Clear Strategy 1 pH8.5	MDL	23	potassium thiocyanate	0.2	M		PEG 20000	8	% w/v		PEG 550 MME	8	% v/v		tris	0.1	M	8.5
LMB 11	F12	Clear Strategy 1 pH8.5	MDL	24	sodium formate	0.8	M		PEG 20000	8	% w/v		PEG 550 MME	8	% v/v		tris	0.1	M	8.5
LMB 11	G01	Clear Strategy 2 pH4.5	MDL	1	ammonium sulfate	1.5	M		sodium acetate	0.1	M	4.5
LMB 11	G02	Clear Strategy 2 pH4.5	MDL	2	lithium sulfate	0.8	M		sodium acetate	0.1	M	4.5
LMB 11	G03	Clear Strategy 2 pH4.5	MDL	3	sodium formate	2	M		sodium acetate	0.1	M	4.5
LMB 11	G04	Clear Strategy 2 pH4.5	MDL	4	potassium phosphate dihydrogen	0.5	M		sodium acetate	0.1	M	4.5
LMB 11	G05	Clear Strategy 2 pH4.5	MDL	5	calcium acetate	0.2	M		PEG 2000 MME	25	% w/v		sodium acetate	0.1	M	4.5
LMB 11	G06	Clear Strategy 2 pH4.5	MDL	6	calcium acetate	0.2	M		PEG 4000	20	% w/v		sodium acetate	0.1	M	4.5
LMB 11	G07	Clear Strategy 2 pH4.5	MDL	7	ammonium sulfate	2.7	M		sodium acetate	0.1	M	4.5
LMB 11	G08	Clear Strategy 2 pH4.5	MDL	8	lithium sulfate	1.8	M		sodium acetate	0.1	M	4.5
LMB 11	G09	Clear Strategy 2 pH4.5	MDL	9	sodium formate	4	M		sodium acetate	0.1	M	4.5
LMB 11	G10	Clear Strategy 2 pH4.5	MDL	10	potassium phosphate dihydrogen	1	M		sodium acetate	0.1	M	4.5
LMB 11	G11	Clear Strategy 2 pH4.5	MDL	11	calcium acetate	0.2	M		PEG 8000	10	% w/v		PEG 1000	10	% w/v		sodium acetate	0.1	M	4.5
LMB 11	G12	Clear Strategy 2 pH4.5	MDL	12	calcium acetate	0.2	M		PEG 20000	8	% w/v		PEG 550 MME	8	% v/v		sodium acetate	0.1	M	4.5
LMB 11	H01	Clear Strategy 2 pH4.5	MDL	13	MPD	40	% v/v		sodium acetate	0.1	M	4.5
LMB 11	H02	Clear Strategy 2 pH4.5	MDL	14	1,4 butanediol	40	% v/v		sodium acetate	0.1	M	4.5
LMB 11	H03	Clear Strategy 2 pH4.5	MDL	15	cadmium chloride	0.005	M		PEG 4000	20	% w/v		sodium acetate	0.1	M	4.5
LMB 11	H04	Clear Strategy 2 pH4.5	MDL	16	potassium thiocyanate	0.15	M		PEG 550 MME	20	% v/v		sodium acetate	0.1	M	4.5
LMB 11	H05	Clear Strategy 2 pH4.5	MDL	17	potassium thiocyanate	0.15	M		PEG 600	20	% v/v		sodium acetate	0.1	M	4.5
LMB 11	H06	Clear Strategy 2 pH4.5	MDL	18	potassium thiocyanate	0.15	M		PEG 1500	20	% w/v		sodium acetate	0.1	M	4.5
LMB 11	H07	Clear Strategy 2 pH4.5	MDL	19	2 propanol	35	% v/v		sodium acetate	0.1	M	4.5
LMB 11	H08	Clear Strategy 2 pH4.5	MDL	20	jeffamine M 600	30	% v/v		sodium acetate	0.1	M	4.5
LMB 11	H09	Clear Strategy 2 pH4.5	MDL	21	nickel (II) chloride	0.005	M		PEG 4000	20	% w/v		sodium acetate	0.1	M	4.5
LMB 11	H10	Clear Strategy 2 pH4.5	MDL	22	potassium thiocyanate	0.15	M		PEG 3350	18	% w/v		sodium acetate	0.1	M	4.5
LMB 11	H11	Clear Strategy 2 pH4.5	MDL	23	potassium thiocyanate	0.15	M		PEG 5K MME	18	% w/v		sodium acetate	0.1	M	4.5
LMB 11	H12	Clear Strategy 2 pH4.5	MDL	24	potassium thiocyanate	0.15	M		PEG 6000	15	% w/v		sodium acetate	0.1	M	4.5
LMB 12	A01	Clear Strategy 2 pH5.5	MDL	1	ammonium sulfate	1.5	M		sodium acetate	0.1	M	5.5
LMB 12	A02	Clear Strategy 2 pH5.5	MDL	2	lithium sulfate	0.8	M		sodium acetate	0.1	M	5.5
LMB 12	A03	Clear Strategy 2 pH5.5	MDL	3	sodium formate	2	M		sodium acetate	0.1	M	5.5
LMB 12	A04	Clear Strategy 2 pH5.5	MDL	4	potassium phosphate dihydrogen	0.5	M		sodium acetate	0.1	M	5.5
LMB 12	A05	Clear Strategy 2 pH5.5	MDL	5	calcium acetate	0.2	M		PEG 2000 MME	25	% w/v		sodium acetate	0.1	M	5.5
LMB 12	A06	Clear Strategy 2 pH5.5	MDL	6	calcium acetate	0.2	M		PEG 4000	20	% w/v		sodium acetate	0.1	M	5.5
LMB 12	A07	Clear Strategy 2 pH5.5	MDL	7	ammonium sulfate	2.7	M		sodium acetate	0.1	M	5.5
LMB 12	A08	Clear Strategy 2 pH5.5	MDL	8	lithium sulfate	1.8	M		sodium acetate	0.1	M	5.5
LMB 12	A09	Clear Strategy 2 pH5.5	MDL	9	sodium formate	4	M		sodium acetate	0.1	M	5.5
LMB 12	A10	Clear Strategy 2 pH5.5	MDL	10	potassium phosphate dihydrogen	1	M		sodium acetate	0.1	M	5.5
LMB 12	A11	Clear Strategy 2 pH5.5	MDL	11	calcium acetate	0.2	M		PEG 8000	10	% w/v		PEG 1000	10	% w/v		sodium acetate	0.1	M	5.5
LMB 12	A12	Clear Strategy 2 pH5.5	MDL	12	calcium acetate	0.2	M		PEG 20000	8	% w/v		PEG 550 MME	8	% v/v		sodium acetate	0.1	M	5.5
LMB 12	B01	Clear Strategy 2 pH5.5	MDL	13	MPD	40	% v/v		sodium acetate	0.1	M	5.5
LMB 12	B02	Clear Strategy 2 pH5.5	MDL	14	1,4 butanediol	40	% v/v		sodium acetate	0.1	M	5.5
LMB 12	B03	Clear Strategy 2 pH5.5	MDL	15	cadmium chloride	0.005	M		PEG 4000	20	% w/v		sodium acetate	0.1	M	5.5
LMB 12	B04	Clear Strategy 2 pH5.5	MDL	16	potassium thiocyanate	0.15	M		PEG 550 MME	20	% v/v		sodium acetate	0.1	M	5.5
LMB 12	B05	Clear Strategy 2 pH5.5	MDL	17	potassium thiocyanate	0.15	M		PEG 600	20	% v/v		sodium acetate	0.1	M	5.5
LMB 12	B06	Clear Strategy 2 pH5.5	MDL	18	potassium thiocyanate	0.15	M		PEG 1500	20	% w/v		sodium acetate	0.1	M	5.5
LMB 12	B07	Clear Strategy 2 pH5.5	MDL	19	2 propanol	35	% v/v		sodium acetate	0.1	M	5.5
LMB 12	B08	Clear Strategy 2 pH5.5	MDL	20	jeffamine M 600	30	% v/v		sodium acetate	0.1	M	5.5
LMB 12	B09	Clear Strategy 2 pH5.5	MDL	21	nickel (II) chloride	0.005	M		PEG 4000	20	% w/v		sodium acetate	0.1	M	5.5
LMB 12	B10	Clear Strategy 2 pH5.5	MDL	22	potassium thiocyanate	0.15	M		PEG 3350	18	% w/v		sodium acetate	0.1	M	5.5
LMB 12	B11	Clear Strategy 2 pH5.5	MDL	23	potassium thiocyanate	0.15	M		PEG 5K MME	18	% w/v		sodium acetate	0.1	M	5.5
LMB 12	B12	Clear Strategy 2 pH5.5	MDL	24	potassium thiocyanate	0.15	M		PEG 6000	15	% w/v		sodium acetate	0.1	M	5.5
LMB 12	C01	Clear Strategy 2 pH6.5	MDL	1	ammonium sulfate	1.5	M		sodium cacodylate	0.1	M	6.5
LMB 12	C02	Clear Strategy 2 pH6.5	MDL	2	lithium sulfate	0.8	M		sodium cacodylate	0.1	M	6.5
LMB 12	C03	Clear Strategy 2 pH6.5	MDL	3	sodium formate	2	M		sodium cacodylate	0.1	M	6.5
LMB 12	C04	Clear Strategy 2 pH6.5	MDL	4	potassium phosphate dihydrogen	0.5	M		sodium cacodylate	0.1	M	6.5
LMB 12	C05	Clear Strategy 2 pH6.5	MDL	5	calcium acetate	0.2	M		PEG 2000 MME	25	% w/v		sodium cacodylate	0.1	M	6.5
LMB 12	C06	Clear Strategy 2 pH6.5	MDL	6	calcium acetate	0.2	M		PEG 4000	20	% w/v		sodium cacodylate	0.1	M	6.5
LMB 12	C07	Clear Strategy 2 pH6.5	MDL	7	ammonium sulfate	2.7	M		sodium cacodylate	0.1	M	6.5
LMB 12	C08	Clear Strategy 2 pH6.5	MDL	8	lithium sulfate	1.8	M		sodium cacodylate	0.1	M	6.5
LMB 12	C09	Clear Strategy 2 pH6.5	MDL	9	sodium formate	4	M		sodium cacodylate	0.1	M	6.5
LMB 12	C10	Clear Strategy 2 pH6.5	MDL	10	potassium phosphate dihydrogen	1	M		sodium cacodylate	0.1	M	6.5
LMB 12	C11	Clear Strategy 2 pH6.5	MDL	11	calcium acetate	0.2	M		PEG 8000	10	% w/v		PEG 1000	10	% w/v		sodium cacodylate	0.1	M	6.5
LMB 12	C12	Clear Strategy 2 pH6.5	MDL	12	calcium acetate	0.2	M		PEG 20000	8	% w/v		PEG 550 MME	8	% v/v		sodium cacodylate	0.1	M	6.5
LMB 12	D01	Clear Strategy 2 pH6.5	MDL	13	MPD	40	% v/v		sodium cacodylate	0.1	M	6.5
LMB 12	D02	Clear Strategy 2 pH6.5	MDL	14	1,4 butanediol	40	% v/v		sodium cacodylate	0.1	M	6.5
LMB 12	D03	Clear Strategy 2 pH6.5	MDL	15	cadmium chloride	0.005	M		PEG 4000	20	% w/v		sodium cacodylate	0.1	M	6.5
LMB 12	D04	Clear Strategy 2 pH6.5	MDL	16	potassium thiocyanate	0.15	M		PEG 550 MME	20	% v/v		sodium cacodylate	0.1	M	6.5
LMB 12	D05	Clear Strategy 2 pH6.5	MDL	17	potassium thiocyanate	0.15	M		PEG 600	20	% v/v		sodium cacodylate	0.1	M	6.5
LMB 12	D06	Clear Strategy 2 pH6.5	MDL	18	potassium thiocyanate	0.15	M		PEG 1500	20	% w/v		sodium cacodylate	0.1	M	6.5
LMB 12	D07	Clear Strategy 2 pH6.5	MDL	19	2 propanol	35	% v/v		sodium cacodylate	0.1	M	6.5
LMB 12	D08	Clear Strategy 2 pH6.5	MDL	20	jeffamine M 600	30	% v/v		sodium cacodylate	0.1	M	6.5
LMB 12	D09	Clear Strategy 2 pH6.5	MDL	21	nickel (II) chloride	0.005	M		PEG 4000	20	% w/v		sodium cacodylate	0.1	M	6.5
LMB 12	D10	Clear Strategy 2 pH6.5	MDL	22	potassium thiocyanate	0.15	M		PEG 3350	18	% w/v		sodium cacodylate	0.1	M	6.5
LMB 12	D11	Clear Strategy 2 pH6.5	MDL	23	potassium thiocyanate	0.15	M		PEG 5K MME	18	% w/v		sodium cacodylate	0.1	M	6.5
LMB 12	D12	Clear Strategy 2 pH6.5	MDL	24	potassium thiocyanate	0.15	M		PEG 6000	15	% w/v		sodium cacodylate	0.1	M	6.5
LMB 12	E01	Clear Strategy 2 pH7.5	MDL	1	ammonium sulfate	1.5	M		tris	0.1	M	7.5
LMB 12	E02	Clear Strategy 2 pH7.5	MDL	2	lithium sulfate	0.8	M		tris	0.1	M	7.5
LMB 12	E03	Clear Strategy 2 pH7.5	MDL	3	sodium formate	2	M		tris	0.1	M	7.5
LMB 12	E04	Clear Strategy 2 pH7.5	MDL	4	potassium phosphate dihydrogen	0.5	M		tris	0.1	M	7.5
LMB 12	E05	Clear Strategy 2 pH7.5	MDL	5	calcium acetate	0.2	M		PEG 2000 MME	25	% w/v		tris	0.1	M	7.5
LMB 12	E06	Clear Strategy 2 pH7.5	MDL	6	calcium acetate	0.2	M		PEG 4000	20	% w/v		tris	0.1	M	7.5
LMB 12	E07	Clear Strategy 2 pH7.5	MDL	7	ammonium sulfate	2.7	M		tris	0.1	M	7.5
LMB 12	E08	Clear Strategy 2 pH7.5	MDL	8	lithium sulfate	1.8	M		tris	0.1	M	7.5
LMB 12	E09	Clear Strategy 2 pH7.5	MDL	9	sodium formate	4	M		tris	0.1	M	7.5
LMB 12	E10	Clear Strategy 2 pH7.5	MDL	10	potassium phosphate dihydrogen	1	M		tris	0.1	M	7.5
LMB 12	E11	Clear Strategy 2 pH7.5	MDL	11	calcium acetate	0.2	M		PEG 8000	10	% w/v		PEG 1000	10	% w/v		tris	0.1	M	7.5
LMB 12	E12	Clear Strategy 2 pH7.5	MDL	12	calcium acetate	0.2	M		PEG 20000	8	% w/v		PEG 550 MME	8	% v/v		tris	0.1	M	7.5
LMB 12	F01	Clear Strategy 2 pH7.5	MDL	13	MPD	40	% v/v		tris	0.1	M	7.5
LMB 12	F02	Clear Strategy 2 pH7.5	MDL	14	1,4 butanediol	40	% v/v		tris	0.1	M	7.5
LMB 12	F03	Clear Strategy 2 pH7.5	MDL	15	cadmium chloride	0.005	M		PEG 4000	20	% w/v		tris	0.1	M	7.5
LMB 12	F04	Clear Strategy 2 pH7.5	MDL	16	potassium thiocyanate	0.15	M		PEG 550 MME	20	% v/v		tris	0.1	M	7.5
LMB 12	F05	Clear Strategy 2 pH7.5	MDL	17	potassium thiocyanate	0.15	M		PEG 600	20	% v/v		tris	0.1	M	7.5
LMB 12	F06	Clear Strategy 2 pH7.5	MDL	18	potassium thiocyanate	0.15	M		PEG 1500	20	% w/v		tris	0.1	M	7.5
LMB 12	F07	Clear Strategy 2 pH7.5	MDL	19	2 propanol	35	% v/v		tris	0.1	M	7.5
LMB 12	F08	Clear Strategy 2 pH7.5	MDL	20	jeffamine M 600	30	% v/v		tris	0.1	M	7.5
LMB 12	F09	Clear Strategy 2 pH7.5	MDL	21	nickel (II) chloride	0.005	M		PEG 4000	20	% w/v		tris	0.1	M	7.5
LMB 12	F10	Clear Strategy 2 pH7.5	MDL	22	potassium thiocyanate	0.15	M		PEG 3350	18	% w/v		tris	0.1	M	7.5
LMB 12	F11	Clear Strategy 2 pH7.5	MDL	23	potassium thiocyanate	0.15	M		PEG 5K MME	18	% w/v		tris	0.1	M	7.5
LMB 12	F12	Clear Strategy 2 pH7.5	MDL	24	potassium thiocyanate	0.15	M		PEG 6000	15	% w/v		tris	0.1	M	7.5
LMB 12	G01	Clear Strategy 2 pH8.5	MDL	1	ammonium sulfate	1.5	M		tris	0.1	M	8.5
LMB 12	G02	Clear Strategy 2 pH8.5	MDL	2	lithium sulfate	0.8	M		tris	0.1	M	8.5
LMB 12	G03	Clear Strategy 2 pH8.5	MDL	3	sodium formate	2	M		tris	0.1	M	8.5
LMB 12	G04	Clear Strategy 2 pH8.5	MDL	4	potassium phosphate dihydrogen	0.5	M		tris	0.1	M	8.5
LMB 12	G05	Clear Strategy 2 pH8.5	MDL	5	calcium acetate	0.2	M		PEG 2000 MME	25	% w/v		tris	0.1	M	8.5
LMB 12	G06	Clear Strategy 2 pH8.5	MDL	6	calcium acetate	0.2	M		PEG 4000	20	% w/v		tris	0.1	M	8.5
LMB 12	G07	Clear Strategy 2 pH8.5	MDL	7	ammonium sulfate	2.7	M		tris	0.1	M	8.5
LMB 12	G08	Clear Strategy 2 pH8.5	MDL	8	lithium sulfate	1.8	M		tris	0.1	M	8.5
LMB 12	G09	Clear Strategy 2 pH8.5	MDL	9	sodium formate	4	M		tris	0.1	M	8.5
LMB 12	G10	Clear Strategy 2 pH8.5	MDL	10	potassium phosphate dihydrogen	1	M		tris	0.1	M	8.5
LMB 12	G11	Clear Strategy 2 pH8.5	MDL	11	calcium acetate	0.2	M		PEG 8000	10	% w/v		PEG 1000	10	% w/v		tris	0.1	M	8.5
LMB 12	G12	Clear Strategy 2 pH8.5	MDL	12	calcium acetate	0.2	M		PEG 20000	8	% w/v		PEG 550 MME	8	% v/v		tris	0.1	M	8.5
LMB 12	H01	Clear Strategy 2 pH8.5	MDL	13	MPD	40	% v/v		tris	0.1	M	8.5
LMB 12	H02	Clear Strategy 2 pH8.5	MDL	14	1,4 butanediol	40	% v/v		tris	0.1	M	8.5
LMB 12	H03	Clear Strategy 2 pH8.5	MDL	15	cadmium chloride	0.005	M		PEG 4000	20	% w/v		tris	0.1	M	8.5
LMB 12	H04	Clear Strategy 2 pH8.5	MDL	16	potassium thiocyanate	0.15	M		PEG 550 MME	20	% v/v		tris	0.1	M	8.5
LMB 12	H05	Clear Strategy 2 pH8.5	MDL	17	potassium thiocyanate	0.15	M		PEG 600	20	% v/v		tris	0.1	M	8.5
LMB 12	H06	Clear Strategy 2 pH8.5	MDL	18	potassium thiocyanate	0.15	M		PEG 1500	20	% w/v		tris	0.1	M	8.5
LMB 12	H07	Clear Strategy 2 pH8.5	MDL	19	2 propanol	35	% v/v		tris	0.1	M	8.5
LMB 12	H08	Clear Strategy 2 pH8.5	MDL	20	jeffamine M 600	30	% v/v		tris	0.1	M	8.5
LMB 12	H09	Clear Strategy 2 pH8.5	MDL	21	nickel (II) chloride	0.005	M		PEG 4000	20	% w/v		tris	0.1	M	8.5
LMB 12	H10	Clear Strategy 2 pH8.5	MDL	22	potassium thiocyanate	0.15	M		PEG 3350	18	% w/v		tris	0.1	M	8.5
LMB 12	H11	Clear Strategy 2 pH8.5	MDL	23	potassium thiocyanate	0.15	M		PEG 5K MME	18	% w/v		tris	0.1	M	8.5
LMB 12	H12	Clear Strategy 2 pH8.5	MDL	24	potassium thiocyanate	0.15	M		PEG 6000	15	% w/v		tris	0.1	M	8.5
LMB 13	A01	Index	Hampton	1	ammonium sulfate	2	M		citric acid	0.1	M	3.5
LMB 13	A02	Index	Hampton	2	ammonium sulfate	2	M		sodium acetate trihydrate	0.1	M	4.5
LMB 13	A03	Index	Hampton	3	ammonium sulfate	2	M		bis-tris	0.1	M	5.5
LMB 13	A04	Index	Hampton	4	ammonium sulfate	2	M		bis-tris	0.1	M	6.5
LMB 13	A05	Index	Hampton	5	ammonium sulfate	2	M		HEPES	0.1	M	7.5
LMB 13	A06	Index	Hampton	6	ammonium sulfate	2	M		tris	0.1	M	8.5
LMB 13	A07	Index	Hampton	7	sodium chloride	3	M		citric acid	0.1	M	3.5
LMB 13	A08	Index	Hampton	8	sodium chloride	3	M		sodium acetate trihydrate	0.1	M	4.5
LMB 13	A09	Index	Hampton	9	sodium chloride	3	M		bis-tris	0.1	M	5.5
LMB 13	A10	Index	Hampton	10	sodium chloride	3	M		bis-tris	0.1	M	6.5
LMB 13	A11	Index	Hampton	11	sodium chloride	3	M		HEPES	0.1	M	7.5
LMB 13	A12	Index	Hampton	12	sodium chloride	3	M		tris	0.1	M	8.5
LMB 13	B01	Index	Hampton	13	magnesium formate dihydrate	0.3	M		bis-tris	0.1	M	5.5
LMB 13	B02	Index	Hampton	14	magnesium formate dihydrate	0.5	M		bis-tris	0.1	M	6.5
LMB 13	B03	Index	Hampton	15	magnesium formate dihydrate	0.5	M		HEPES	0.1	M	7.5
LMB 13	B04	Index	Hampton	16	magnesium formate dihydrate	0.3	M		tris	0.1	M	8.5
LMB 13	B05	Index	Hampton	17	sodium phosphate monobasic monohydrate	1.26	M		potassium phosphate dibasic	0.14	M
LMB 13	B06	Index	Hampton	18	sodium phosphate monobasic monohydrate	0.49	M		potassium phosphate dibasic	0.91	M
LMB 13	B07	Index	Hampton	19	sodium phosphate monobasic monohydrate	0.056	M		potassium phosphate dibasic	1.344	M
LMB 13	B08	Index	Hampton	20	sodium citrate tribasic dihydrate	1.4	M		HEPES	0.1	M	7.5
LMB 13	B09	Index	Hampton	21	ammonium citrate tribasic	1.8	M	7
LMB 13	B10	Index	Hampton	22	succinic acid	0.8	M	7
LMB 13	B11	Index	Hampton	23	DL malic acid	2.1	M	7
LMB 13	B12	Index	Hampton	24	sodium acetate trihydrate	2.8	M	7
LMB 13	C01	Index	Hampton	25	sodium formate	3.5	M	7
LMB 13	C02	Index	Hampton	26	ammonium tartrate dibasic	1.1	M	7
LMB 13	C03	Index	Hampton	27	sodium malonate	2.4	M	7
LMB 13	C04	Index	Hampton	28	tacsimate	35	% v/v	7
LMB 13	C05	Index	Hampton	29	tacsimate	60	% v/v	7
LMB 13	C06	Index	Hampton	30	ammonium sulfate	1.5	M		sodium chloride	0.1	M		bis-tris	0.1	M	6.5
LMB 13	C07	Index	Hampton	31	PEG 5K MME	0.5	% w/v		sodium potassium tartrate terahydrate	0.8	M		tris	0.1	M	8.5
LMB 13	C08	Index	Hampton	32	PEG 3350	1	% w/v		ammonium sulfate	1	M		bis-tris	0.1	M	5.5
LMB 13	C09	Index	Hampton	33	jeffamine ED 2001	0.5	% v/v	7	sodium malonate	1.1	M	7	HEPES	0.1	M	7
LMB 13	C10	Index	Hampton	34	PEG 2000 MME	1	% w/v		succinic acid	1	M	7	HEPES	0.1	M	7
LMB 13	C11	Index	Hampton	35	PEG 8000	0.5	% w/v		ammonium sulfate	1	M		HEPES	0.1	M	7
LMB 13	C12	Index	Hampton	36	PEG 3350	2	% w/v		tacsimate	15	% v/v		HEPES	0.1	M	7
LMB 13	D01	Index	Hampton	37	PEG 1500	25	% w/v
LMB 13	D02	Index	Hampton	38	jeffamine M 600	30	% v/v	7	HEPES	0.1	M	7
LMB 13	D03	Index	Hampton	39	jeffamine ED 2001	30	% v/v	7	HEPES	0.1	M	7
LMB 13	D04	Index	Hampton	40	PEG 3350	25	% w/v		citric acid	0.1	M	3.5
LMB 13	D05	Index	Hampton	41	PEG 3350	25	% w/v		sodium acetate trihydrate	0.1	M	4.5
LMB 13	D06	Index	Hampton	42	PEG 3350	25	% w/v		bis-tris	0.1	M	5.5
LMB 13	D07	Index	Hampton	43	PEG 3350	25	% w/v		bis-tris	0.1	M	6.5
LMB 13	D08	Index	Hampton	44	PEG 3350	25	% w/v		HEPES	0.1	M	7.5
LMB 13	D09	Index	Hampton	45	PEG 3350	25	% w/v		tris	0.1	M	8.5
LMB 13	D10	Index	Hampton	46	PEG 5K MME	20	% w/v		bis-tris	0.1	M	6.5
LMB 13	D11	Index	Hampton	47	PEG 2000 MME	28	% w/v		bis-tris	0.1	M	6.5
LMB 13	D12	Index	Hampton	48	MPD	45	% v/v		calcium chloride dihydrate	0.2	M		bis-tris	0.1	M	5.5
LMB 13	E01	Index	Hampton	49	MPD	45	% v/v		calcium chloride dihydrate	0.2	M		bis-tris	0.1	M	6.5
LMB 13	E02	Index	Hampton	50	MPD	45	% v/v		ammonium acetate	0.2	M		bis-tris	0.1	M	5.5
LMB 13	E03	Index	Hampton	51	MPD	45	% v/v		ammonium acetate	0.2	M		bis-tris	0.1	M	6.5
LMB 13	E04	Index	Hampton	52	MPD	45	% v/v		ammonium acetate	0.2	M		HEPES	0.1	M	7.5
LMB 13	E05	Index	Hampton	53	MPD	45	% v/v		ammonium acetate	0.2	M		tris	0.1	M	8.5
LMB 13	E06	Index	Hampton	54	PEG 550 MME	30	% v/v		calcium chloride dihydrate	0.05	M		bis-tris	0.1	M	6.5
LMB 13	E07	Index	Hampton	55	PEG 550 MME	30	% v/v		magnesium chloride hexahydrate	0.05	M		HEPES	0.1	M	7.5
LMB 13	E08	Index	Hampton	56	pentaerythritol propoxylate 5/4 PO/OH	35	% v/v		potassium chloride	0.2	M		HEPES	0.05	M	7.5
LMB 13	E09	Index	Hampton	57	pentaerythritol ethoxylate 15/4 EO/OH	30	% v/v		ammonium sulfate	0.05	M		bis-tris	0.05	M	6.5
LMB 13	E10	Index	Hampton	58	polypropylene glycol P 400	45	% v/v		bis-tris	0.1	M	6.5
LMB 13	E11	Index	Hampton	59	polyacrylic acid 5100 sodium salt	22	% w/v		magnesium chloride hexahydrate	0.02	M		HEPES	0.1	M	7.5
LMB 13	E12	Index	Hampton	60	polyvinylpyrrolidone K 15	20	% w/v		cobalt (II) chloride hexahydrate	0.01	M		tris	0.1	M	8.5
LMB 13	F01	Index	Hampton	61	PEG 3350	10	% w/v		L proline	0.2	M		HEPES	0.1	M	7.5
LMB 13	F02	Index	Hampton	62	PEG 2000 MME	20	% w/v		TMAO	0.2	M		tris	0.1	M	8.5
LMB 13	F03	Index	Hampton	63	PEG 5K MME	10	% w/v		tacsimate	5	% v/v	7	HEPES	0.1	M	7
LMB 13	F04	Index	Hampton	64	PEG 3350	12	% w/v		nickel (II) chloride hexahydrate	0.005	M		cobalt (II) chloride hexahydrate	0.005	M		HEPES	0.1	M	7.5	cadmium chloride hydrate	0.005	M		magnesium chloride hexahydrate	0.005	M
LMB 13	F05	Index	Hampton	65	PEG 10000	17	% w/v		ammonium acetate	0.1	M		bis-tris	0.1	M	5.5
LMB 13	F06	Index	Hampton	66	PEG 3350	25	% w/v		ammonium sulfate	0.2	M		bis-tris	0.1	M	5.5
LMB 13	F07	Index	Hampton	67	PEG 3350	25	% w/v		ammonium sulfate	0.2	M		bis-tris	0.1	M	6.5
LMB 13	F08	Index	Hampton	68	PEG 3350	25	% w/v		ammonium sulfate	0.2	M		HEPES	0.1	M	7.5
LMB 13	F09	Index	Hampton	69	PEG 3350	25	% w/v		ammonium sulfate	0.2	M		tris	0.1	M	8.5
LMB 13	F10	Index	Hampton	70	PEG 3350	25	% w/v		sodium chloride	0.2	M		bis-tris	0.1	M	5.5
LMB 13	F11	Index	Hampton	71	PEG 3350	25	% w/v		sodium chloride	0.2	M		bis-tris	0.1	M	6.5
LMB 13	F12	Index	Hampton	72	PEG 3350	25	% w/v		sodium chloride	0.2	M		HEPES	0.1	M	7.5
LMB 13	G01	Index	Hampton	73	PEG 3350	25	% w/v		sodium chloride	0.2	M		tris	0.1	M	8.5
LMB 13	G02	Index	Hampton	74	PEG 3350	25	% w/v		lithium sulfate monohydrate	0.2	M		bis-tris	0.1	M	5.5
LMB 13	G03	Index	Hampton	75	PEG 3350	25	% w/v		lithium sulfate monohydrate	0.2	M		bis-tris	0.1	M	6.5
LMB 13	G04	Index	Hampton	76	PEG 3350	25	% w/v		lithium sulfate monohydrate	0.2	M		HEPES	0.1	M	7.5
LMB 13	G05	Index	Hampton	77	PEG 3350	25	% w/v		lithium sulfate monohydrate	0.2	M		tris	0.1	M	8.5
LMB 13	G06	Index	Hampton	78	PEG 3350	25	% w/v		ammonium acetate	0.2	M		bis-tris	0.1	M	5.5
LMB 13	G07	Index	Hampton	79	PEG 3350	25	% w/v		ammonium acetate	0.2	M		bis-tris	0.1	M	6.5
LMB 13	G08	Index	Hampton	80	PEG 3350	25	% w/v		ammonium acetate	0.2	M		HEPES	0.1	M	7.5
LMB 13	G09	Index	Hampton	81	PEG 3350	25	% w/v		ammonium acetate	0.2	M		tris	0.1	M	8.5
LMB 13	G10	Index	Hampton	82	PEG 3350	25	% w/v		magnesium chloride hexahydrate	0.2	M		bis-tris	0.1	M	5.5
LMB 13	G11	Index	Hampton	83	PEG 3350	25	% w/v		magnesium chloride hexahydrate	0.2	M		bis-tris	0.1	M	6.5
LMB 13	G12	Index	Hampton	84	PEG 3350	25	% w/v		magnesium chloride hexahydrate	0.2	M		HEPES	0.1	M	7.5
LMB 13	H01	Index	Hampton	85	PEG 3350	25	% w/v		magnesium chloride hexahydrate	0.2	M		tris	0.1	M	8.5
LMB 13	H02	Index	Hampton	86	PEG 3350	20	% w/v		sodium potassium tartrate terahydrate	0.2	M
LMB 13	H03	Index	Hampton	87	PEG 3350	20	% w/v		sodium malonate	0.2	M	7
LMB 13	H04	Index	Hampton	88	PEG 3350	20	% w/v		ammonium citrate tribasic	0.2	M	7
LMB 13	H05	Index	Hampton	89	PEG 3350	15	% w/v		succinic acid	0.1	M	7
LMB 13	H06	Index	Hampton	90	PEG 3350	20	% w/v		sodium formate	0.2	M
LMB 13	H07	Index	Hampton	91	PEG 3350	20	% w/v		DL malic acid	0.15	M	7
LMB 13	H08	Index	Hampton	92	PEG 3350	15	% w/v		magnesium formate dihydrate	0.1	M
LMB 13	H09	Index	Hampton	93	PEG 3350	20	% w/v		zinc acetate dihydrate	0.05	M
LMB 13	H10	Index	Hampton	94	PEG 3350	20	% w/v		sodium citrate tribasic dihydrate	0.2	M
LMB 13	H11	Index	Hampton	95	PEG 2000 MME	30	% w/v		potassium thiocyanate	0.1	M
LMB 13	H12	Index	Hampton	96	PEG 2000 MME	30	% w/v		potassium bromide	0.15	M
LMB 14	A01	Salt RX	Hampton	1	sodium acetate trihydrate	0.8	M	7	bis-tris-propane	0.1	M	7
LMB 14	A02	Salt RX	Hampton	2	sodium acetate trihydrate	2.8	M	7	bis-tris-propane	0.1	M	7
LMB 14	A03	Salt RX	Hampton	3	ammonium chloride	0.5	M		sodium acetate trihydrate	0.1	M	4.6
LMB 14	A04	Salt RX	Hampton	4	ammonium chloride	1.5	M		bis-tris-propane	0.1	M	7
LMB 14	A05	Salt RX	Hampton	5	ammonium chloride	1.5	M		tris	0.1	M	8.5
LMB 14	A06	Salt RX	Hampton	6	ammonium chloride	3.5	M		sodium acetate trihydrate	0.1	M	4.6
LMB 14	A07	Salt RX	Hampton	7	ammonium chloride	3.5	M		bis-tris-propane	0.1	M	7
LMB 14	A08	Salt RX	Hampton	8	ammonium chloride	3.5	M		tris	0.1	M	8.5
LMB 14	A09	Salt RX	Hampton	9	sodium chloride	2.2	M		sodium acetate trihydrate	0.1	M	4.6
LMB 14	A10	Salt RX	Hampton	10	sodium chloride	2.2	M		bis-tris-propane	0.1	M	7
LMB 14	A11	Salt RX	Hampton	11	sodium chloride	2.2	M		tris	0.1	M	8.5
LMB 14	A12	Salt RX	Hampton	12	sodium chloride	3.2	M		sodium acetate trihydrate	0.1	M	4.6
LMB 14	B01	Salt RX	Hampton	13	sodium chloride	3.2	M		bis-tris-propane	0.1	M	7
LMB 14	B02	Salt RX	Hampton	14	sodium chloride	3.2	M		tris	0.1	M	8.5
LMB 14	B03	Salt RX	Hampton	15	ammonium citrate dibasic	1	M		sodium acetate trihydrate	0.1	M	4.6
LMB 14	B04	Salt RX	Hampton	16	ammonium citrate dibasic	1.8	M		sodium acetate trihydrate	0.1	M	4.6
LMB 14	B05	Salt RX	Hampton	17	ammonium citrate tribasic	1	M	7	bis-tris-propane	0.1	M	7
LMB 14	B06	Salt RX	Hampton	18	ammonium citrate tribasic	2	M	7	bis-tris-propane	0.1	M	7
LMB 14	B07	Salt RX	Hampton	19	sodium citrate tribasic dihydrate	0.7	M		bis-tris-propane	0.1	M	7
LMB 14	B08	Salt RX	Hampton	20	sodium citrate tribasic dihydrate	0.7	M		tris	0.1	M	8.5
LMB 14	B09	Salt RX	Hampton	21	sodium citrate tribasic dihydrate	1.2	M		bis-tris-propane	0.1	M	7
LMB 14	B10	Salt RX	Hampton	22	sodium citrate tribasic dihydrate	1.2	M		tris	0.1	M	8.5
LMB 14	B11	Salt RX	Hampton	23	magnesium formate dihydrate	0.4	M		sodium acetate trihydrate	0.1	M	4.6
LMB 14	B12	Salt RX	Hampton	24	magnesium formate dihydrate	0.4	M		bis-tris-propane	0.1	M	7
LMB 14	C01	Salt RX	Hampton	25	magnesium formate dihydrate	0.4	M		tris	0.1	M	8.5
LMB 14	C02	Salt RX	Hampton	26	magnesium formate dihydrate	0.7	M		bis-tris-propane	0.1	M	7
LMB 14	C03	Salt RX	Hampton	27	sodium formate	2	M		sodium acetate trihydrate	0.1	M	4.6
LMB 14	C04	Salt RX	Hampton	28	sodium formate	2	M		bis-tris-propane	0.1	M	7
LMB 14	C05	Salt RX	Hampton	29	sodium formate	2	M		tris	0.1	M	8.5
LMB 14	C06	Salt RX	Hampton	30	sodium formate	3.5	M		sodium acetate trihydrate	0.1	M	4.6
LMB 14	C07	Salt RX	Hampton	31	sodium formate	3.5	M		bis-tris-propane	0.1	M	7
LMB 14	C08	Salt RX	Hampton	32	sodium formate	3.5	M		tris	0.1	M	8.5
LMB 14	C09	Salt RX	Hampton	33	DL malic acid	1.2	M	7	bis-tris-propane	0.1	M	7
LMB 14	C10	Salt RX	Hampton	34	DL malic acid	2.2	M	7	bis-tris-propane	0.1	M	7
LMB 14	C11	Salt RX	Hampton	35	sodium malonate	1.4	M	7	bis-tris-propane	0.1	M	7
LMB 14	C12	Salt RX	Hampton	36	sodium malonate	2.4	M	7	bis-tris-propane	0.1	M	7
LMB 14	D01	Salt RX	Hampton	37	ammonium nitrate	2.5	M		sodium acetate trihydrate	0.1	M	4.6
LMB 14	D02	Salt RX	Hampton	38	ammonium nitrate	2.5	M		bis-tris-propane	0.1	M	7
LMB 14	D03	Salt RX	Hampton	39	ammonium nitrate	2.5	M		tris	0.1	M	8.5
LMB 14	D04	Salt RX	Hampton	40	ammonium nitrate	6	M		sodium acetate trihydrate	0.1	M	4.6
LMB 14	D05	Salt RX	Hampton	41	ammonium nitrate	6	M		bis-tris-propane	0.1	M	7
LMB 14	D06	Salt RX	Hampton	42	ammonium nitrate	6	M		tris	0.1	M	8.5
LMB 14	D07	Salt RX	Hampton	43	sodium nitrate	1.5	M		sodium acetate trihydrate	0.1	M	4.6
LMB 14	D08	Salt RX	Hampton	44	sodium nitrate	1.5	M		bis-tris-propane	0.1	M	7
LMB 14	D09	Salt RX	Hampton	45	sodium nitrate	1.5	M		tris	0.1	M	8.5
LMB 14	D10	Salt RX	Hampton	46	sodium nitrate	4	M		sodium acetate trihydrate	0.1	M	4.6
LMB 14	D11	Salt RX	Hampton	47	sodium nitrate	4	M		bis-tris-propane	0.1	M	7
LMB 14	D12	Salt RX	Hampton	48	sodium nitrate	4	M		tris	0.1	M	8.5
LMB 14	E01	Salt RX	Hampton	49	ammonium phosphate monobasic	1	M		sodium acetate trihydrate	0.1	M	4.6
LMB 14	E02	Salt RX	Hampton	50	ammonium phosphate monobasic	1.8	M		sodium acetate trihydrate	0.1	M	4.6
LMB 14	E03	Salt RX	Hampton	51	ammonium phosphate dibasic	1.5	M		tris	0.1	M	8.5
LMB 14	E04	Salt RX	Hampton	52	ammonium phosphate dibasic	2.4	M		tris	0.1	M	8.5
LMB 14	E05	Salt RX	Hampton	53	sodium phosphate monobasic monohydrate	0.5	M	5	potassium phosphate dibasic	0.5	M	5
LMB 14	E06	Salt RX	Hampton	54	sodium phosphate monobasic monohydrate	0.5	M	6.9	potassium phosphate dibasic	0.5	M	6.9
LMB 14	E07	Salt RX	Hampton	55	sodium phosphate monobasic monohydrate	0.5	M	8.2	potassium phosphate dibasic	0.5	M	8.2
LMB 14	E08	Salt RX	Hampton	56	sodium phosphate monobasic monohydrate	0.9	M	5	potassium phosphate dibasic	0.9	M	5
LMB 14	E09	Salt RX	Hampton	57	sodium phosphate monobasic monohydrate	0.9	M	6.9	potassium phosphate dibasic	0.9	M	6.9
LMB 14	E10	Salt RX	Hampton	58	sodium phosphate monobasic monohydrate	0.9	M	8.2	potassium phosphate dibasic	0.9	M	8.2
LMB 14	E11	Salt RX	Hampton	59	sodium succinate	0.5	M	7	bis-tris-propane	0.1	M	7
LMB 14	E12	Salt RX	Hampton	60	sodium succinate	1	M	7	bis-tris-propane	0.1	M	7
LMB 14	F01	Salt RX	Hampton	61	ammonium sulfate	1.5	M		sodium acetate trihydrate	0.1	M	4.6
LMB 14	F02	Salt RX	Hampton	62	ammonium sulfate	1.5	M		bis-tris-propane	0.1	M	7
LMB 14	F03	Salt RX	Hampton	63	ammonium sulfate	1.5	M		tris	0.1	M	8.5
LMB 14	F04	Salt RX	Hampton	64	ammonium sulfate	2.5	M		sodium acetate trihydrate	0.1	M	4.6
LMB 14	F05	Salt RX	Hampton	65	ammonium sulfate	2.5	M		bis-tris-propane	0.1	M	7
LMB 14	F06	Salt RX	Hampton	66	ammonium sulfate	2.5	M		tris	0.1	M	8.5
LMB 14	F07	Salt RX	Hampton	67	lithium sulfate monohydrate	0.8	M		sodium acetate trihydrate	0.1	M	4.6
LMB 14	F08	Salt RX	Hampton	68	lithium sulfate monohydrate	0.8	M		bis-tris-propane	0.1	M	7
LMB 14	F09	Salt RX	Hampton	69	lithium sulfate monohydrate	0.8	M		tris	0.1	M	8.5
LMB 14	F10	Salt RX	Hampton	70	lithium sulfate monohydrate	1.5	M		sodium acetate trihydrate	0.1	M	4.6
LMB 14	F11	Salt RX	Hampton	71	lithium sulfate monohydrate	1.5	M		bis-tris-propane	0.1	M	7
LMB 14	F12	Salt RX	Hampton	72	lithium sulfate monohydrate	1.5	M		tris	0.1	M	8.5
LMB 14	G01	Salt RX	Hampton	73	magnesium sulfate hydrate	1	M		sodium acetate trihydrate	0.1	M	4.6
LMB 14	G02	Salt RX	Hampton	74	magnesium sulfate hydrate	1	M		bis-tris-propane	0.1	M	7
LMB 14	G03	Salt RX	Hampton	75	magnesium sulfate hydrate	1	M		tris	0.1	M	8.5
LMB 14	G04	Salt RX	Hampton	76	magnesium sulfate hydrate	1.8	M		sodium acetate trihydrate	0.1	M	4.6
LMB 14	G05	Salt RX	Hampton	77	magnesium sulfate hydrate	1.8	M		bis-tris-propane	0.1	M	7
LMB 14	G06	Salt RX	Hampton	78	magnesium sulfate hydrate	1.8	M		tris	0.1	M	8.5
LMB 14	G07	Salt RX	Hampton	79	ammonium tartrate dibasic	0.7	M		sodium acetate trihydrate	0.1	M	4.6
LMB 14	G08	Salt RX	Hampton	80	ammonium tartrate dibasic	0.7	M		bis-tris-propane	0.1	M	7
LMB 14	G09	Salt RX	Hampton	81	ammonium tartrate dibasic	0.7	M		tris	0.1	M	8.5
LMB 14	G10	Salt RX	Hampton	82	ammonium tartrate dibasic	1.1	M		sodium acetate trihydrate	0.1	M	4.6
LMB 14	G11	Salt RX	Hampton	83	ammonium tartrate dibasic	1.3	M		bis-tris-propane	0.1	M	7
LMB 14	G12	Salt RX	Hampton	84	ammonium tartrate dibasic	1.4	M		tris	0.1	M	8.5
LMB 14	H01	Salt RX	Hampton	85	sodium potassium tartrate terahydrate	0.6	M		bis-tris-propane	0.1	M	7
LMB 14	H02	Salt RX	Hampton	86	sodium potassium tartrate terahydrate	1.2	M		bis-tris-propane	0.1	M	7
LMB 14	H03	Salt RX	Hampton	87	sodium potassium tartrate terahydrate	0.6	M		tris	0.1	M	8.5
LMB 14	H04	Salt RX	Hampton	88	sodium potassium tartrate terahydrate	1.2	M		tris	0.1	M	8.5
LMB 14	H05	Salt RX	Hampton	89	potassium thiocyanate	0.5	M		sodium acetate trihydrate	0.1	M	4.6
LMB 14	H06	Salt RX	Hampton	90	potassium thiocyanate	0.5	M		bis-tris-propane	0.1	M	7
LMB 14	H07	Salt RX	Hampton	91	potassium thiocyanate	0.5	M		tris	0.1	M	8.5
LMB 14	H08	Salt RX	Hampton	92	ammonium acetate	4	M		sodium acetate trihydrate	0.1	M	4.6
LMB 14	H09	Salt RX	Hampton	93	ammonium acetate	4	M		bis-tris-propane	0.1	M	7
LMB 14	H10	Salt RX	Hampton	94	ammonium acetate	4	M		tris	0.1	M	8.5
LMB 14	H11	Salt RX	Hampton	95	tacsimate	35	% v/v		bis-tris-propane	0.1	M	7
LMB 14	H12	Salt RX	Hampton	96	tacsimate	60	% v/v		bis-tris-propane	0.1	M	7
LMB 15	A01	Memstart	MDL	1	ammonium sulfate	2	M		sodium acetate trihydrate	0.1	M	4.6
LMB 15	A02	Memstart	MDL	2	ammonium sulfate	1	M		ADA	0.1	M	6.5
LMB 15	A03	Memstart	MDL	3	ammonium sulfate	2	M
LMB 15	A04	Memstart	MDL	4	ammonium sulfate	2	M		tris	0.1	M	8.5
LMB 15	A05	Memstart	MDL	5	lithium sulfate monohydrate	1.5	M		HEPES sodium salt	0.1	M	7.5
LMB 15	A06	Memstart	MDL	6	magnesium sulfate heptahydrate	1	M		sodium acetate trihydrate	0.1	M	4.6
LMB 15	A07	Memstart	MDL	7	magnesium sulfate heptahydrate	1	M		tri sodium citrate dihydrate	0.1	M	5.6
LMB 15	A08	Memstart	MDL	8	lithium sulfate monohydrate	0.1	M		magnesium sulfate hydrate	1	M		ADA	0.1	M	6.5
LMB 15	A09	Memstart	MDL	9	di ammonium phosphate hydrogen	1	M		ammonium phosphate dihydrogen	0.1	M	6.5
LMB 15	A10	Memstart	MDL	10	ammonium sulfate	0.1	M		di sodium phosphate hydrogen	0.5	M		di potassium hydrogen phosphate	0.5	M	7.5	orthophosphoric acid	0.1	M	7.5
LMB 15	A11	Memstart	MDL	11	lithium sulfate monohydrate	0.1	M		ammonium phosphate dihydrogen	1	M		sodium acetate trihydrate	0.1	M	4.6
LMB 15	A12	Memstart	MDL	12	ammonium phosphate dihydrogen	1	M		tri sodium citrate dihydrate	0.1	M	5.6
LMB 15	B01	Memstart	MDL	13	ammonium phosphate dihydrogen	2	M		tris	0.1	M	8.5
LMB 15	B02	Memstart	MDL	14	sodium formate	2	M	4.6
LMB 15	B03	Memstart	MDL	15	sodium formate	4	M
LMB 15	B04	Memstart	MDL	16	sodium acetate trihydrate	1.4	M		MES	0.1	M	6.5
LMB 15	B05	Memstart	MDL	17	tri sodium citrate dihydrate	1.4	M		HEPES sodium salt	0.1	M	7.5
LMB 15	B06	Memstart	MDL	18	sodium potassium tartrate terahydrate	1	M		HEPES sodium salt	0.1	M	7.5
LMB 15	B07	Memstart	MDL	19	ammonium sulfate	2	M		PEG 400	2	% v/v		HEPES sodium salt	0.1	M	7.5
LMB 15	B08	Memstart	MDL	20	magnesium chloride hexahydrate	0.1	M		PEG 400	30	% v/v		sodium acetate trihydrate	0.1	M	4.6
LMB 15	B09	Memstart	MDL	21	sodium chloride	0.1	M		PEG 400	30	% v/v		tri sodium citrate dihydrate	0.1	M	5.6
LMB 15	B10	Memstart	MDL	22	lithium sulfate monohydrate	0.1	M		PEG 400	30	% v/v		tri sodium citrate dihydrate	0.1	M	5.6
LMB 15	B11	Memstart	MDL	23	lithium sulfate monohydrate	0.3	M		PEG 400	30	% v/v		ADA	0.1	M	6.5
LMB 15	B12	Memstart	MDL	24	magnesium chloride hexahydrate	0.1	M		PEG 400	30	% v/v		HEPES sodium salt	0.1	M	7.5
LMB 15	C01	Memstart	MDL	25	ammonium sulfate	0.1	M		PEG 400	30	% v/v		HEPES sodium salt	0.1	M	7.5
LMB 15	C02	Memstart	MDL	26	tri sodium citrate dihydrate	0.2	M		PEG 400	30	% v/v		tris	0.1	M	8.5
LMB 15	C03	Memstart	MDL	27	zinc acetate dihydrate	0.1	M		PEG 4000	12	% w/v		sodium acetate trihydrate	0.1	M	4.6
LMB 15	C04	Memstart	MDL	28	ammonium sulfate	0.2	M		PEG 4000	12	% w/v		sodium acetate trihydrate	0.1	M	4.6
LMB 15	C05	Memstart	MDL	29	PEG 4000	12	% w/v		sodium acetate trihydrate	0.1	M	4.6
LMB 15	C06	Memstart	MDL	30	lithium sulfate monohydrate	0.1	M		PEG 4000	12	% w/v		tri sodium citrate dihydrate	0.1	M	5.6
LMB 15	C07	Memstart	MDL	31	sodium chloride	0.1	M		PEG 4000	12	% w/v		tri sodium citrate dihydrate	0.1	M	5.6
LMB 15	C08	Memstart	MDL	32	lithium sulfate monohydrate	0.1	M		PEG 4000	12	% w/v		ADA	0.1	M	6.5
LMB 15	C09	Memstart	MDL	33	sodium chloride	0.1	M		PEG 4000	12	% w/v		HEPES sodium salt	0.1	M	7.5
LMB 15	C10	Memstart	MDL	34	ammonium sulfate	0.1	M		PEG 4000	12	% w/v		HEPES sodium salt	0.1	M	7.5
LMB 15	C11	Memstart	MDL	35	magnesium chloride hexahydrate	0.2	M		PEG 4000	12	% w/v		tris	0.1	M	8.5
LMB 15	C12	Memstart	MDL	36	lithium sulfate monohydrate	0.2	M		PEG 4000	12	% w/v		tris	0.1	M	8.5
LMB 15	D01	Memstart	MDL	37	ammonium sulfate	0.2	M		PEG 4000	12	% w/v
LMB 15	D02	Memstart	MDL	38	sodium chloride	0.1	M		PEG 6000	12	% w/v		sodium acetate trihydrate	0.1	M	4.6
LMB 15	D03	Memstart	MDL	39	magnesium chloride hexahydrate	0.1	M		PEG 6000	12	% w/v		sodium acetate trihydrate	0.1	M	4.6
LMB 15	D04	Memstart	MDL	40	magnesium chloride hexahydrate	0.1	M		PEG 6000	12	% w/v		ADA	0.1	M	6.5
LMB 15	D05	Memstart	MDL	41	di ammonium phosphate hydrogen	0.1	M		PEG 6000	12	% w/v		tris	0.1	M	8.5
LMB 15	D06	Memstart	MDL	42	lithium sulfate monohydrate	1	M		PEG 8000	2	% w/v
LMB 15	D07	Memstart	MDL	43	sodium acetate trihydrate	0.2	M		PEG 8000	10	% w/v		MES	0.1	M	6.5
LMB 15	D08	Memstart	MDL	44	zinc acetate dihydrate	0.2	M		PEG 8000	10	% w/v		MES	0.1	M	6.5
LMB 15	D09	Memstart	MDL	45	calcium acetate hydrate	0.2	M		PEG 8000	10	% w/v		MES	0.1	M	6.5
LMB 15	D10	Memstart	MDL	46	PEG 8000	10	% w/v		tris	0.1	M	8.5
LMB 15	D11	Memstart	MDL	47	ammonium sulfate	0.2	M		PEG 8000	10	% w/v
LMB 15	D12	Memstart	MDL	48	lithium sulfate monohydrate	0.5	M		PEG 8000	10	% w/v
LMB 15	E01	MemSys	MDL	1	ammonium sulfate	2.5	M		sodium citrate	0.1	M	5.5
LMB 15	E02	MemSys	MDL	2	sodium chloride	0.1	M		lithium sulfate	0.1	M		PEG 400	30	% v/v		sodium citrate	0.1	M	3.5
LMB 15	E03	MemSys	MDL	3	sodium chloride	0.1	M		magnesium chloride	0.1	M		PEG 400	30	% v/v		sodium acetate	0.1	M	4.5
LMB 15	E04	MemSys	MDL	4	sodium chloride	0.1	M		PEG 400	30	% v/v		sodium citrate	0.1	M	5.5
LMB 15	E05	MemSys	MDL	5	sodium chloride	0.1	M		lithium sulfate	0.1	M		PEG 400	30	% v/v		sodium citrate	0.1	M	5.5
LMB 15	E06	MemSys	MDL	6	sodium chloride	0.1	M		magnesium chloride	0.1	M		PEG 400	30	% v/v		sodium citrate	0.1	M	5.5
LMB 15	E07	MemSys	MDL	7	ammonium sulfate	2.5	M		MES	0.1	M	6.5
LMB 15	E08	MemSys	MDL	8	PEG 400	30	% v/v		MES	0.1	M	6.5
LMB 15	E09	MemSys	MDL	9	sodium chloride	0.1	M		PEG 400	30	% v/v		MES	0.1	M	6.5
LMB 15	E10	MemSys	MDL	10	sodium chloride	0.1	M		lithium sulfate	0.1	M		PEG 400	30	% v/v		MES	0.1	M	6.5
LMB 15	E11	MemSys	MDL	11	sodium chloride	0.1	M		magnesium chloride	0.1	M		PEG 400	30	% v/v		MES	0.1	M	6.5
LMB 15	E12	MemSys	MDL	12	PEG 400	30	% v/v		MOPS	0.1	M	7
LMB 15	F01	MemSys	MDL	13	ammonium sulfate	2.5	M		HEPES sodium salt	0.1	M	7.5
LMB 15	F02	MemSys	MDL	14	sodium chloride	0.1	M		PEG 400	30	% v/v		MOPS	0.1	M	7
LMB 15	F03	MemSys	MDL	15	PEG 400	30	% v/v		HEPES sodium salt	0.1	M	7.5
LMB 15	F04	MemSys	MDL	16	sodium chloride	0.1	M		PEG 400	30	% v/v		HEPES sodium salt	0.1	M	7.5
LMB 15	F05	MemSys	MDL	17	sodium chloride	0.1	M		lithium sulfate	0.1	M		PEG 400	30	% v/v		HEPES sodium salt	0.1	M	7.5
LMB 15	F06	MemSys	MDL	18	sodium chloride	0.1	M		magnesium chloride	0.1	M		PEG 400	30	% v/v		HEPES sodium salt	0.1	M	7.5
LMB 15	F07	MemSys	MDL	19	lithium sulfate	1.5	M		tris	0.1	M	8.5
LMB 15	F08	MemSys	MDL	20	sodium chloride	0.1	M		PEG 400	30	% v/v		tris	0.1	M	8.5
LMB 15	F09	MemSys	MDL	21	sodium chloride	0.1	M		lithium sulfate	0.1	M		PEG 400	30	% v/v		tris	0.1	M	8.5
LMB 15	F10	MemSys	MDL	22	sodium chloride	0.1	M		magnesium chloride	0.1	M		PEG 400	30	% v/v		tris	0.1	M	8.5
LMB 15	F11	MemSys	MDL	23	sodium chloride	0.1	M		lithium sulfate	0.1	M		PEG 400	30	% v/v		CAPSO	0.1	M	9.5
LMB 15	F12	MemSys	MDL	24	sodium chloride	0.1	M		magnesium chloride	0.1	M		PEG 400	30	% v/v		CAPSO	0.1	M	9.5
LMB 15	G01	MemSys	MDL	25	sodium phosphate dihydrogen	1.5	M		sodium citrate	0.1	M	5.5
LMB 15	G02	MemSys	MDL	26	sodium chloride	0.1	M		magnesium chloride	0.1	M		PEG 4000	12	% w/v		sodium citrate	0.1	M	3.5
LMB 15	G03	MemSys	MDL	27	sodium chloride	0.1	M		lithium sulfate	0.1	M		PEG 4000	12	% w/v		sodium acetate	0.1	M	4.5
LMB 15	G04	MemSys	MDL	28	sodium chloride	0.1	M		PEG 4000	12	% w/v		sodium citrate	0.1	M	5.5
LMB 15	G05	MemSys	MDL	29	sodium chloride	0.1	M		lithium sulfate	0.1	M		PEG 4000	12	% w/v		sodium citrate	0.1	M	5.5
LMB 15	G06	MemSys	MDL	30	sodium chloride	0.1	M		magnesium chloride	0.1	M		PEG 4000	12	% w/v		sodium citrate	0.1	M	5.5
LMB 15	G07	MemSys	MDL	31	sodium phosphate dihydrogen	1.5	M		MES	0.1	M	6.5
LMB 15	G08	MemSys	MDL	32	PEG 4000	12	% w/v		MES	0.1	M	6.5
LMB 15	G09	MemSys	MDL	33	sodium chloride	0.1	M		PEG 4000	12	% w/v		MES	0.1	M	6.5
LMB 15	G10	MemSys	MDL	34	sodium chloride	0.1	M		lithium sulfate	0.1	M		PEG 4000	12	% w/v		MES	0.1	M	6.5
LMB 15	G11	MemSys	MDL	35	sodium chloride	0.1	M		magnesium chloride	0.1	M		PEG 4000	12	% w/v		MES	0.1	M	6.5
LMB 15	G12	MemSys	MDL	36	PEG 4000	12	% w/v		MOPS	0.1	M	7
LMB 15	H01	MemSys	MDL	37	di potassium phosphate	1.5	M		HEPES sodium salt	0.1	M	7.5
LMB 15	H02	MemSys	MDL	38	sodium chloride	0.1	M		PEG 4000	12	% w/v		MOPS	0.1	M	7
LMB 15	H03	MemSys	MDL	39	PEG 4000	12	% w/v		HEPES sodium salt	0.1	M	7.5
LMB 15	H04	MemSys	MDL	40	sodium chloride	0.1	M		PEG 4000	12	% w/v		HEPES sodium salt	0.1	M	7.5
LMB 15	H05	MemSys	MDL	41	sodium chloride	0.1	M		lithium sulfate	0.1	M		PEG 4000	12	% w/v		HEPES sodium salt	0.1	M	7.5
LMB 15	H06	MemSys	MDL	42	sodium chloride	0.1	M		magnesium chloride	0.1	M		PEG 4000	12	% w/v		HEPES sodium salt	0.1	M	7.5
LMB 15	H07	MemSys	MDL	43	di potassium phosphate	1.5	M		tris	0.1	M	8.5
LMB 15	H08	MemSys	MDL	44	sodium chloride	0.1	M		PEG 4000	12	% w/v		tris	0.1	M	8.5
LMB 15	H09	MemSys	MDL	45	sodium chloride	0.1	M		lithium sulfate	0.1	M		PEG 4000	12	% w/v		tris	0.1	M	8.5
LMB 15	H10	MemSys	MDL	46	sodium chloride	0.1	M		magnesium chloride	0.1	M		PEG 4000	12	% w/v		tris	0.1	M	8.5
LMB 15	H11	MemSys	MDL	47	sodium chloride	0.1	M		lithium sulfate	0.1	M		PEG 4000	12	% w/v		CAPSO	0.1	M	9.5
LMB 15	H12	MemSys	MDL	48	sodium chloride	0.1	M		magnesium chloride	0.1	M		PEG 4000	12	% w/v		CAPSO	0.1	M	9.5
