# Supplementary material for: The current approach to initial crystallization screening of proteins is under-sampled
Source: J Appl Crystallogr. 2013 Apr 18;46(Pt 3):795–7. doi: 10.1107/S0021889813008030 (PMC3654315; doi:10.1107/S0021889813008030)
Supplement: Supplementary file 4 [file j-46-00795-sup5.ods]

## Sheet: Table S2
unique	PDB_ID	gene	host	description	heteromeric complex	space group	MW	pi	Component 1	Conc. 1	Unit 1	Component 2	Conc. 2	Unit 2	Component 3	Conc. 3	Unit 3	pH	Component 4	Conc. 4	Unit 4	Component 5	Conc. 5	Unit 5
x	1GXJ	Bacteria	Bacteria	SMC		P 1 21 1	20845	5.6	PEG 3000	26	% w/v				CHES	0.1	M	9.2
x	1GXK	Bacteria	Bacteria	SMC		P 21 21 21	20845	5.6	PEG 2000 MME	15	% v/v				tris	0.1	M	6.9
x	1GXL	Bacteria	Bacteria	SMC		C 1 2 1	24261	5.5	2-propanol	30	% v/v	sodium cacodylate	0.1	M	sodium citrate	0.1	M	4.6
x	1GY5	Human	Bacteria	NTF-2		P 1 21 1	14490	6.0	PEG 8000	8	% w/v	magnesium chloride	0.05	M	sodium acetate	0.1	M	4.5
x	1GY6	Rat	Bacteria	NTF-2		P 21 21 21	14492	5.4	ammonium sulfate	1.2	M				ammonium acetate	0.1	M	5.5
x	1GYB	Yeast	Bacteria	NTF-2		P 1 21 1	15444	4.7	ammonium sulfate	1.6	M				ammonium acetate	0.1	M	6.5
x	1GYU	Mouse	Bacteria	HA1/AP1 ADAPTIN GAMMA SUBUNIT		P 21 21 21	15589	9.7	sodium potassium tartrate	0.9	M	glycerol	20	% w/v	HEPES	0.05	M	7.4
x	1GYW	Mouse	Bacteria	HA1/AP1 ADAPTIN GAMMA SUBUNIT		P 43 21 2	14255	8.5	PEG 4000	24	% w/v	magnesium chloride	0.2	M	tris	0.1	M	8.0
x	1H0A	Rat	Bacteria	EPSIN		I 2 2 2	18416	9.1	dioxane	38	% v/v
x	1HJZ	Bacteria	Bacteria	AF1521		C 1 2 1	20983	5.7	PEG 5000 MME	18	% w/v	ammonium sulfate	0.2	M	MES	0.1	M	6.5
x	1HKQ	Bacteria	Bacteria	REPA		P 21 21 21	15181	9.4	PEG 4000	14	% w/v	MPD	6	% v/v	sodium potassium phosphate	0.1	M	6.2
x	1MWK	Bacteria	Bacteria	PARM		P 21 21 2	35805	5.4	sodium citrate	1.5	M				sodium citrate	0.1	M	6.5
x	1MWM	Bacteria	Bacteria	PARM		P 41	35805	5.4	PEG 8000	11	% w/v	sodium chloride	0.4	M	sodium cacodylate	0.1	M	6.2
x	1O6O	Human:Yeast	Bacteria	IMPORTIN BETA-1 SUBUNIT:NUCLEOPORIN NSP1	x	P 21 21 21	61854	5.0	ammonium sulfate	1.2	M				ammonium acetate	0.1	M	5.9
x	1O6P	Human:Yeast	Bacteria	IMPORTIN BETA-1 SUBUNIT:SYNTHETIC GLFG PEPTIDE	x	P 1 21 1	50189	4.8	ammonium sulfate	1.2	M				ammonium acetate	0.1	M	5.9
x	1O7K	Human	Bacteria	NCF-1		I 2 2 2	15880	8.8	ammonium sulfate	1	M	glycerol	12	% v/v	tris	0.1	M	8.5
x	1OA8	Human	Bacteria	SPINOCEREBELLAR ATAXIA TYPE 1 PROTEIN		P 21 21 21	14429	4.9	PEG 4000	16	% v/v	glycerol	20	% v/v	sodium citrate	0.1	M	5.8	ammonium sulfate	0.1	M
x	1OAI	Human	Bacteria	TAP:FXFG	x	P 31 2 1	7730	5.2	ammonium sulfate	1.9	M				ammonium acetate	0.1	M	6.5
x	1OAQ	Rat	Bacteria	IGE SPE-7		P 21 21 21	26129	8.6							sodium citrate	1	M	6.2
x	1OAZ	Rat:Bacteria	Bacteria	IGE SPE-7:RECOMBINANT THIOREDOXIN	x	P 21 21 21	38612	5.7	PEG 4000	29	% w/v	ammonium sulfate	0.1	M	sodium acetate	0.1	M	6.5	magnesium acetate	0.1	M
x	1OCW	Rat	Bacteria	IGE SPE-7		I 4	26201	8.6	MPD	70	% v/v				HEPES	0.1	M	7.5
x	1OEY	Human	Bacteria	P67-PHOX:P40-PHOX	x	P 64	22411	7.5	PEG 3350	18	% w/v	PEG 400	17	% v/v	CAPSO	0.1	M	9.0	2-propanol	4.8	% v/v
x	1OFT	Bacteria	Bacteria	SULA		P 21 21 21	17476	6.5	1,6-hexanediol	3	% w/v	Jeffamine M-600 pH 5.5	1	% v/v	sodium citrate	0.1	M	5.0	cesium chloride	0.05	M
x	1OFU	Bacteria	Bacteria	SULA:FTSZ	x	P 21 21 21	46104	5.6	PEG 20000	7.5	% w/v	PEG 550 MME	7.5	% v/v	tris	0.1	M	7.5	sodium formate	0.08	M
x	1OHQ	Human	Yeast	HEL4		I 41 22	12851	4.9	magnesium sulfate	1.6	M	glycerol	6	% v/v	HEPES	0.1	M	7.2
x	1OI0	Bacteria	Bacteria	AF2198, A JAB1/MPN		P 1 21 1	13848	5.8	PEG 4000	11	% w/v	magnesium chloride	0.1	M	tris	0.1	M	7.8
x	1T95	Bacteria	Bacteria	AF0491		P 1	27388	7.3	PEG 8000	20	% w/v				CHES	0.1	M	9.5
x	1UN0	Bacteria	Bacteria	KARYOPHERIN ALPHA:NUP2P	x	P 21 21 2	54650	4.9	PEG 3350	24	% w/v	sodium chloride	0.15	M	HEPES	0.05	M	6.8	PEG 400	2	% v/v
x	1UPT	Human:Yeast	Bacteria	GOLGIN-245 GRIP DOMAIN:ARL1	x	P 1 21 1	26495	6.3	PEG 3350	20	% w/v				tris	0.2	M	8.5
x	1URU	Fruit Fly	Bacteria	AMPHIPHYSIN BAR DOMAIN		P 31 2 1	21041	7.5	PEG 4000	18	% w/v	ammonium acetate	0.2	M	sodium citrate	0.1	M	6.0
x	1UTC	Bovine	Bacteria	CLATHRIN HEAVY CHAIN:AMPHIPHYSIN	x	P 41 21 2	41469	6.5	PEG 8000	20	% w/v	magnesium chloride	0.2	M	CAPS	0.1	M	9.0
x	1UZX	Yeast	Bacteria	VPS23 UEV:UBIQUITIN	x	P 21 21 21	27570	6.3	PEG 8000	22	% w/v	ammonium sulfate	0.2	M	MES	0.1	M	6.5
x	1VZ0	Bacteria	Bacteria	SPO0J		C 2 2 2	25509	9.0	PEG 20000	8	% w/v	PEG 550 MME	8	% v/v	sodium acetate	0.1	M	4.5	potassium bromide	0.25	M
x	1W0T	Human	Bacteria	TRF1:DNA	x	P 21 21 21	16439	9.9	PEG 400	10	% v/v	potassium chloride	0.1	M	MES	0.05	M	6.0	magnesium chloride
x	1W1W	Yeast	Baculovirus	SMC1HD:SCC1-C	x	P 43 21 2	62497	6.6	PEG 2000	9.5	% w/v	magnesium chloride	15	mM	sodium acetate	0.1	M	4.6
x	1W2C	Human	Bacteria	INOSITOL (1,4,5) TRISPHOSPHATE 3-KINASE		C 2 2 21	30379	6.5	sodium citrate	0.85	M	sodium chloride	0.1	M	tris	0.1	M	8.0
x	1W2E	Bacteria	Bacteria	ZAPA		P 41 21 2	11656	5.6	MPD	30	% v/v				Imidazole	0.1	M	7.0
x	1W58	Bacteria	Bacteria	FTSZ		I 21 3	38925	5.2	PEG 400	25	% w/v	ethanol	4.5	% v/v	MES	0.07	M	6.6	magnesium chloride	1.5	mM
x	1W59	Bacteria	Bacteria	FTSZ		P 1 21 1	38925	5.2	PEG 400	40	% w/v	lithium sulfate	0.2	M	tris	0.1	M	8.4
x	1W5E	Bacteria	Bacteria	FTSZ		P 1	38902	5.2	lithium chloride	1.3	M				HEPES	0.1	M	7.4
x	1W5F	Bacteria	Bacteria	FTSZ		P 21 21 2	38620	6.0	ethanol	24	% v/v	magnesium chloride	0.04	M	HEPES	0.1	M	7.8
x	1W7P	Yeast	Bacteria	ESCRT-II complex	x	P 43 2 2	138033	5.9	sodium formate	1.36	M	glycerol	19	% v/v	tris-acetate	0.1	M	8.5	PEG 35000	3.1	%
x	1W99	Bacteria	Bacteria	CRY4BA		H 3 2	63203	8.3	sodium bromide	0.5	M				tris-acetate	0.1	M	7.5
x	1WA5	Dog:Bacteria	Bacteria	CSE1P:KAP60P:RANGTP	x	C 1 2 1	188542	5.4	PEG 3350	22	% w/v	sodium chloride	0.2	M	tris	0.05	M	7.6	PEG 400	2	%
x	1WCV	Bacteria	Bacteria	SOJ		P 43 21 2	27530	7.8	PEG 3350	6	% w/v	potassium iodide	0.4	M					sodium chloride	0.15	M
x	2BEK	Bacteria	Bacteria	SOJ		P 21 21 21	27486	8.5	2-propanol	15	% v/v				Imidazole	0.2	M	7.6
x	2BH8	Bacteria	Bacteria	1B11		I 4 2 2	10723	7.1	ammonium sulfate	2.5	M	sodium chloride	0.2	M	MES	0.1	M	5.6
x	2BJQ	Nematode	Bacteria	MFP2		P 21 21 21	38193	6.3	PEG 4000	28	% w/v	ammonium acetate	0.2	M	sodium citrate	0.1	M	5.2
x	2BJR	Nematode	Bacteria	MFP2B		P 1 21 1	40831	6.7	ammonium sulfate	1.85	M	sodium potassium thiocyanate	0.4	M	MES	0.1	M	4.5
x	2BKU	Dog	Bacteria	Kap95p:RanGTP	x	P 21 21 21	115077	5.0	PEG 3350	15	% w/v				MES	0.1	M	6.2
x	2BPS	Bacteria	Bacteria	YukD		P 41 21 2	9227	6.9	ammonium sulfate	1	M				sodium citrate	0.1	M	5.5
x	2BPT	Yeast	Bacteria	Nup1p:Kap95p	x	P 1 21 1	98712	4.7	PEG 8000	13	% w/v	ammonium sulfate	0.09	M	sodium cacodylate	0.05	M	6.5
x	2BTO	Bacteria	Bacteria	BTUBA-TRX	x	P 3 2 1	114140	5.3							sodium potassium phosphate	1.6	M	6.0
x	2BTQ	Bacteria	Bacteria	BTUBA/B	x	P 65 2 2	97649	5.8	lithium sulfate	1.6	M				tris	0.4	M	7.5
x	2BX5	Bacteria	Bacteria	IS FR1		P 64 2 2	11533	8.5	sodium chloride	2	M				sodium citrate	0.1	M	4.0
x	2C08	Rat	Bacteria	A1-BAR		I 41	23615	5.1	1,4-butanediol	25	% w/v				tris	0.1	M	8.0
x	2C1M	Mice	Bacteria	importin-alpha:Nup50	x	P 41 21 2	51353	5.7	PEG 3350	21	% w/v	sodium chloride	0.15	M	MES	0.1	M	6.0
x	2C5I	Yeast	Bacteria	TLG1:VPS51	x	P 32 2 1	15400	5.3	ammonium sulfate	66	% SAS				sodium citrate	0.1	M	5.5
x	2C5J	Yeast	Bacteria	TLG1		P 21 21 21	11229	4.8	PEG 8000	8	% w/v				potassium phosphate	0.08	M	5.6
x	2C5K	Yeast	Bacteria	TLG1:VPS51	x	P 32 2 1	14175	5.1	ammonium sulfate	66	% SAS				sodium citrate	0.1	M	6.3
x	2CAY	Yeast	Bacteria	VPS36 GLUE domain		P 21 21 2	16867	7.8	ammonium sulfate	1	M	glycerol	6	% v/v	CHES	0.1	M	9.5	sodium chloride	0.2	M
x	2CAZ	Yeast	Bacteria	ESCRT-I CORE (complex)	x	P 61	37240	6.3	PEG 8000	10	% w/v	ethylene glycol	9	% v/v	HEPES	0.1	M	7.5
x	2DOQ	Yeast	Bacteria	SFI1p:CDC31	x	C 2 2 21	30020	5.0	2-propanol	9	% v/v	calcium acetate	0.2	M	MES	0.1	M	6.2
x	2GV5	Yeast	Bacteria	SFI1p:CDC31	see 2DOQ	P 21 21 21	27600	4.9	PEG 3350	18	% w/v	sodium acetate	0.2	M
x	2IUS	Bacteria	Bacteria	FTSK		P 1 21 1	56198	6.7	PEG 2000	8	% v/v	calcium acetate	0.3	M	Imidazole	0.1	M	7.7
x	2IUT	Bacteria	Bacteria	FTSK		P 1	62637	6.6	PEG 300	28	% v/v	calcium acetate	0.07	M	Imidazole	0.1	M	7.0
x	2IUU	Bacteria	Bacteria	FTSK		P 21 21 2	53922	6.9	ammonium phosphate	1.4	M				tris	0.1	M	7.5
x	2IWG	Human	Bacteria	TRIM21:IGG FC	x	P 61	44079	6.9	PEG 6000	12	% w/v	lithium sulfate	0.1	M	sodium citrate	0.1	M	5.6
x	2J5U	Bacteria	Bacteria	MREC		P 6 2 2	27591	5.8	ethanol	18	% v/v				bis-tris-propane	0.1	M	7.1
x	2J68	Bacteria	Bacteria	Dynamin-like		I 2 2 2	78622	6.1	PEG 4000	3.5	% w/v	glycerol	15	% v/v	sodium acetate	0.1	M	4.6
x	2J69	Bacteria	Bacteria	Dynamin-like		C 1 2 1	78622	6.1	PEG 6000	3.5	% w/v	potassium chloride	0.1	M	tris	0.1	M	7.1
x	2J9U	Yeast	Bacteria	VPS28:VPS36	x	C 2 2 21	19428	5.7	ethanol	17.5	% v/v
x	2J9V	Yeast	Bacteria	VPS28 (condition 1/2)		C 2 2 21	11551	6.2	PEG 400	4	% v/v	lithium sulfate	0.1	M	sodium citrate	0.1	M	5.6
x	2J9W	Frog	Bacteria	VPS28		P 1 21 1	11986	5.2	PEG 600	20	% v/v	sodium chloride	0.2	M	sodium cacodylate	0.1	M	5.6	potassium thiocyanate	0.15	M
x	2JD3	Bacteria	Bacteria	PARR		P 61 2 2	14650	6.0	sodium acetate	1.4	M				sodium cacodylate	0.1	M	6.5
x	2JKR	Human:Mouse:Rat	Bacteria	AP2 complex	x	P 43 21 2	204535	7.7	ammonium sulfate	1.95	M				sodium citrate	0.1	M	6.5
x	2R6R	Bacteria	Bacteria	FTSZ		P 1 21 1	36777	5.5	PEG 400	28	w/v	sodium chloride	0.2	M	MOPS	0.1	M	6.5
x	2V0O	Human	Bacteria	F-BAR		C 1 2 1	31480	6.7	PEG 4000	18	% w/v	sodium acetate	0.3	M	tris	0.1	M	9.0
x	2V75	Yeast	Bacteria	NAB2		P 43 21 2	11385	4.2	PEG 4000	20	% w/v	magnesium chloride	0.2	M	tris	0.1	M	8.5
x	2VAM	Bacteria	Bacteria	FTSZ		P 32 2 1	40356	5.1	PEG 8000	11	% w/v	ammonium sulfate	0.24	M	MES	0.1	M	6.0
x	2VAW	Bacteria	Bacteria	FTSZ		P 63	41218	5.1	PEG 2000 MME	26	% w/v				bis-tris	0.1	M	5.8
x	2VE8	Bacteria	Bacteria	FTSK		P 1 21 1	7926	5.4	PEG 300	30	% v/v	PEG 1000	15	% w/v	tris	0.1	M	7.0
x	2VE9	Bacteria	Bacteria	FTSK:DNA	x	C 1 2 1	26353	5.4	PEG 6000	29	% w/v				sodium citrate	0.2	M	3.5
x	2VGL	Human:Mouse:Rat	Bacteria	AP2 complex	see 2JKR	P 31 2 1	203063	7.6	PEG 1000	18	% w/v	sodium chloride	0.2	M	sodium potassium phosphate	0.1	M	6.2
x	2VH1	Bacteria	Bacteria	FtsQ		P 65	25268	6.8	PEG 20000	8	% w/v	PEG 550 MME	8	% w/v	tris	0.05	M	8.5	sodium formate	1.2	M
x	2VH2	Bacteria	Bacteria	FtsQ		P 62	28973	8.8	lithium chloride	1.5	M	PEG 6000	10	% w/v	bicine	0.1	M	8.4
x	2VOK	Mice	Bacteria	Trim21		P 1 21 1	21510	7.3	PEG 8000	20	% w/v	magnesium acetate	0.2	M	MES	0.1	M	6.5
x	2VOL	Mice	Bacteria	Trim2:IGG FC	x	C 2 2 21	44008	6.7	PEG 400	26	% v/v	sodium chloride	0.1	M	sodium citrate	0.1	M	5.5	magnesium chloride	0.1	M
x	2VP7	Human	Bacteria	PHD:HD1	x	I 2 2 2	11191	4.7	ammonium sulfate	1.7	M	sodium chloride	0.2	M	tris	0.1	M	8.0
x	2VPD	Human	Bacteria	PHD:HD1	see 2VP7	C 2 2 21	10941	4.6	ammonium sulfate	1.3	M	sodium chloride	0.2	M	tris	0.1	M	6.5
x	2VPE	Human	Bacteria	PHD:HD1:H3	x	P 4 21 2	10937	4.7	PEG 3350	27	% w/v	lithium sulfate	0.2	M	tris	0.1	M	7.0
x	2VPG	Human	Bacteria	PHD:HD1:H3	see 2VPE	P 4 21 2	11949	5.9	PEG 4000	20	% w/v	2-propanol	20	% v/v	sodium citrate	0.1	M	5.5
x	2VX8	Human	Bacteria	VAMP-7		P 21 21 2	18653	8.3	PEG 6000	20	% w/v	lithium chloride	0.2	M	sodium citrate	0.1	M	4.0
x	2W9N	Human	Bacteria	DIUBIQUITIN (condition 1/2)		P 43 3 2	17112	7.4	PEG 3350	22	% w/v	zinc acetate	0.2	M
	1OAR	Rat	Bacteria	IGE SPE-7:ALIZARIN RED		See 1OAQ	25218	8.6	PEG 8000	21	% w/v	sodium cacodylate	0.1	M	sodium acetate	0.2	M	5.5
	1OAU	Rat	Bacteria	IGE SPE-7:DNP-SER		See 1OAQ	25218	8.6	PEG 4000	25	% w/v	ammonium sulfate	0.2	M	sodium acetate	0.1	M	5.6
	1OAY	Rat	Bacteria	IGE SPE-7: ACENAPHTHENEQUINONE		See 1OAQ	25218	8.6	PEG 8000	22	% w/v	sodium cacodylate	0.1	M	sodium acetate	0.2	M	5.0
	1W0U	Human	Bacteria	TRF2:DNA	see 1W0U	see 1W0U	15906	9.6	ammonium sulfate	2	M	magnesium acetate	5	mM	MES	0.05	M	6.0
	2BEJ	Bacteria	Bacteria	SOJ:ADP		see 1WCV	27530	7.8	PEG 20000	8	% w/v	PEG 550 MME	8	% w/v	sodium acetate	0.1	M	5.5	potassium thiocyanate	0.2	M
	2VAP	Bacteria	Bacteria	FTSZ		see 2VAM	38924	5.2	ammonium acetate	4	M				bis-tris-propane	0.1	M	7.0
	2VBP	Human	Bacteria	PHD:HD1	see 2VP6	see 2VP7	10715	4.7	sodium citrate	1	M	sodium chloride	0.2	M	tris	0.1	M	7.0
	n/a	Human	Bacteria	DIUBIQUITIN (condition 2/2)		see 2W9N	17112	7.4	PEG 3350	12	% w/v	nickel chloride	5	mM	HEPES	0.1	M	7.5	cobalt chloride	5	mM	magnesium chloride	5	mM
	n/a	Bacteria	Bacteria	FTSK (SeMet)		n/a	n/a	n/a	sodium chloride	3	M				tris	0.1	M	7.5
	n/a	Bacteria	Bacteria	MREC (SeMet)		n/a	n/a	n/a	ethanol	14	% v/v				ADA	0.1	M	6.0
	n/a	Yeast	Bacteria	VPS28 (condition 2/2)		see 2J9V	n/a	6.2	potassium phosphate	1	M	2-propanol	3	% v/v	sodium cacodylate	0.1	M	6.5	copper (II) chloride	10	mM
	n/a	Bacteria	Bacteria	YukD (SeMet)		n/a	n/a	n/a	sodium potassium tartrate	0.45	M				MES	0.1	M	6.3
