# Supplementary material for: The current approach to initial crystallization screening of proteins is under-sampled
Source: J Appl Crystallogr. 2013 Apr 18;46(Pt 3):795–7. doi: 10.1107/S0021889813008030 (PMC3654315; doi:10.1107/S0021889813008030)
Supplement: Supplementary file 6 [file j-46-00795-sup6.ods]

## Sheet: Table S3
component name	x	y obs	y fitted	|ε|	ε square		Best-fit values
tris	308	22	22.76064	0.76064	0.57857		Slope	0.07243 ± 0.006626
sodium acetate	287	12	21.23961	9.23961	85.37039		Y-intercept when X=0.0	0.4522 ± 0.6083
HEPES	188	8	14.06904	6.06904	36.83325		X-intercept when Y=0.0	-6.24
ammonium sulfate	178	23	13.34474	9.65526	93.22405		1/slope	13.81
PEG 4000	173	12	12.98259	0.98259	0.96548		95% Confidence Intervals
sodium citrate	154	21	11.60642	9.39358	88.23935		Slope	0.05913 to 0.08573
sodium chloride	151	17	11.38913	5.61087	31.48186		Y-intercept when X=0.0	-0.7689 to 1.673
lithium sulfate	123	7	9.36109	2.36109	5.57475		X-intercept when Y=0.0	-26.86 to 9.449
magnesium chloride	120	11	9.14380	1.85620	3.44548
MPD	117	3	8.92651	5.92651	35.12352		Goodness of Fit
PEG 8000	116	12	8.85408	3.14592	9.89681		R square	0.69
sodium cacodylate	96	8	7.40548	0.59452	0.35345		Sy.x	3.22
MES	93	13	7.18819	5.81181	33.77714		Is slope significantly non-zero?
PEG 3350	92	11	7.11576	3.88424	15.08732		F	119.5
PEG 400	89	9	6.89847	2.10153	4.41643		DFn, DFd	1.000, 53.00
2-propanol	74	6	5.81202	0.18798	0.03534		P value	< 0.0001
glycerol	72	7	5.66716	1.33284	1.77646		Deviation from zero?	Significant
PEG 6000	71	5	5.59473	0.59473	0.35370		Data
potassium phosphate	60	2	4.79800	2.79800	7.82880		Number of X values	55
potassium thiocyanate	55	2	4.43585	2.43585	5.93337		Maximum number of Y replicates	1
PEG 1000	52	2	4.21856	2.21856	4.92201		Total number of values	55
sodium formate	51	3	4.14613	1.14613	1.31361		Number of missing values	0
PEG 550 MME	48	4	3.92884	0.07116	0.00506
PEG 2000 MME	45	2	3.71155	1.71155	2.92940		Equation	y = 0.07243*x + 0.4522
imidazole	40	4	3.34940	0.65060	0.42328		δ square	10.37284
PEG 20000	40	4	3.34940	0.65060	0.42328		δ	3.22069
calcium acetate	40	3	3.34940	0.34940	0.12208		Outliers (values of |ε| in red font)	|ε| > 1.5*δ
ammonium phosphate	40	1	3.34940	2.34940	5.51968
bis-tris-propane	38	2	3.20454	1.20454	1.45092
ammonium acetate	36	8	3.05968	4.94032	24.40676
lithium chloride	34	6	2.91482	3.08518	9.51834
magnesium sulfate	31	1	2.69753	1.69753	2.88161
bis-tris	30	1	2.62510	1.62510	2.64095
calcium chloride	29	0	2.55267	2.55267	6.51612
sodium potassium tartrate	28	2	2.48024	0.48024	0.23063
ethanol	27	5	2.40781	2.59219	6.71945
bicine	24	1	2.19052	1.19052	1.41734
magnesium acetate	24	3	2.19052	0.80948	0.65526
zinc acetate	24	1	2.19052	1.19052	1.41734
potassium chloride	22	2	2.04566	0.04566	0.00208
potassium bromide	21	1	1.97323	0.97323	0.94718
PEG 3000	20	1	1.90080	0.90080	0.81144
sodium phosphate	18	3	1.75594	1.24406	1.54769
CHES	18	3	1.75594	1.24406	1.54769
PEG 600	15	1	1.53865	0.53865	0.29014
ethylene glycol	15	1	1.53865	0.53865	0.29014
sodium phosphate/citrate	15	0	1.53865	1.53865	2.36744
PEG 200	14	0	1.46622	1.46622	2.14980
ADA	12	1	1.32136	0.32136	0.10327
PEG 1500	12	0	1.32136	1.32136	1.74599
magnesium formate	12	0	1.32136	1.32136	1.74599
1,2 propanediol	12	0	1.32136	1.32136	1.74599
PEG 300	11	2	1.24893	0.75107	0.56411
PEG 5000 MME	11	1	1.24893	0.24893	0.06197
nickel (II) chloride	10	1	1.17650	0.17650	0.03115
				SUM	549.76072
